# Supplementary material for: Light traps fail to estimate reliable malaria mosquito biting rates on Bioko Island, Equatorial Guinea
Source: Malar J. 2012 Feb 24;11:56. doi: 10.1186/1475-2875-11-56 (PMC3384454; doi:10.1186/1475-2875-11-56)
Supplement: Additional file 1 — Number of Anopheline mosquitoes and proportion blood-fed collected on Bioko Island, Equatorial Guinea, 2009. [file 1475-2875-11-56-S1.XLSX]

## Sheet: Bioko Island collected mosqs
Site	Abbr.	Start date	End date	Month	Hour	House	Coll. Method	D=In / F=Out	# Anopheles	# blood fed
Mongola	MON	2009-03-23	2009-03-24	March	05-06	1	HLC	D	9	3
Mongola	MON	2009-03-23	2009-03-24	March	05-06	4	HLC	D	15	0
Mongola	MON	2009-03-23	2009-03-24	March	05-06	1	HLC	D	9	2
Mongola	MON	2009-03-23	2009-03-24	March	05-06	2	HLC	F	15	0
Mongola	MON	2009-03-23	2009-03-24	March	05-06	1	HLC	F	14	0
Mongola	MON	2009-03-23	2009-03-24	March	05-06	1	HLC	F	17	2
Mongola	MON	2009-03-23	2009-03-24	March	05-06	3	HLC	F	5	1
Mongola	MON	2009-03-23	2009-03-24	March	05-06	4	HLC	F	3	0
Mongola	MON	2009-03-23	2009-03-24	March	05-06	3	HLC	F	7	1
Mongola	MON	2009-03-23	2009-03-24	March	05-06	1	HLC	F	1	0
Mongola	MON	2009-03-23	2009-03-24	March	05-06	4	HLC	F	10	1
Mongola	MON	2009-03-23	2009-03-24	March	05-06	3	HLC	F	3	0
Mongola	MON	2009-03-23	2009-03-24	March	04-05	3	HLC	D	3	1
Mongola	MON	2009-03-23	2009-03-24	March	04-05	4	HLC	D	8	0
Mongola	MON	2009-03-23	2009-03-24	March	04-05	2	HLC	D	22	1
Mongola	MON	2009-03-23	2009-03-24	March	04-05	1	HLC	D	10	1
Mongola	MON	2009-03-23	2009-03-24	March	04-05	3	HLC	D	4	1
Mongola	MON	2009-03-23	2009-03-24	March	04-05	4	HLC	D	1	0
Mongola	MON	2009-03-23	2009-03-24	March	04-05	1	HLC	D	5	1
Mongola	MON	2009-03-23	2009-03-24	March	04-05	2	HLC	D	14	1
Mongola	MON	2009-03-23	2009-03-24	March	04-05	3	HLC	F	14	5
Mongola	MON	2009-03-23	2009-03-24	March	04-05	2	HLC	F	22	0
Mongola	MON	2009-03-23	2009-03-24	March	04-05	1	HLC	F	25	3
Mongola	MON	2009-03-23	2009-03-24	March	04-05	2	HLC	F	5	1
Mongola	MON	2009-03-23	2009-03-24	March	04-05	1	HLC	F	14	0
Mongola	MON	2009-03-23	2009-03-24	March	04-05	3	HLC	F	9	1
Mongola	MON	2009-03-23	2009-03-24	March	04-05	4	HLC	F	17	0
Mongola	MON	2009-03-23	2009-03-24	March	03-04	1	HLC	D	9	2
Mongola	MON	2009-03-23	2009-03-24	March	03-04	3	HLC	D	5	2
Mongola	MON	2009-03-23	2009-03-24	March	03-04	2	HLC	D	25	0
Mongola	MON	2009-03-23	2009-03-24	March	03-04	4	HLC	D	11	0
Mongola	MON	2009-03-23	2009-03-24	March	03-04	4	HLC	F	12	2
Mongola	MON	2009-03-23	2009-03-24	March	03-04	2	HLC	F	23	0
Mongola	MON	2009-03-23	2009-03-24	March	03-04	3	HLC	F	15	0
Mongola	MON	2009-03-23	2009-03-24	March	02-03	2	HLC	D	14	1
Mongola	MON	2009-03-23	2009-03-24	March	02-03	3	HLC	D	7	1
Mongola	MON	2009-03-23	2009-03-24	March	02-03	1	HLC	D	4	0
Mongola	MON	2009-03-23	2009-03-24	March	02-03	4	HLC	D	12	0
Mongola	MON	2009-03-23	2009-03-24	March	02-03	1	HLC	F	29	2
Mongola	MON	2009-03-23	2009-03-24	March	02-03	2	HLC	F	21	0
Mongola	MON	2009-03-23	2009-03-24	March	02-03	4	HLC	F	10	0
Mongola	MON	2009-03-23	2009-03-24	March	02-03	3	HLC	F	9	0
Mongola	MON	2009-03-23	2009-03-24	March	01-02	2	HLC	D	13	2
Mongola	MON	2009-03-23	2009-03-24	March	01-02	1	HLC	D	9	0
Mongola	MON	2009-03-23	2009-03-24	March	01-02	4	HLC	D	11	0
Mongola	MON	2009-03-23	2009-03-24	March	01-02	3	HLC	D	6	0
Mongola	MON	2009-03-23	2009-03-24	March	01-02	2	HLC	F	13	1
Mongola	MON	2009-03-23	2009-03-24	March	01-02	4	HLC	F	10	0
Mongola	MON	2009-03-23	2009-03-24	March	01-02	3	HLC	F	5	0
Mongola	MON	2009-03-23	2009-03-24	March	01-02	1	HLC	F	15	1
Mongola	MON	2009-03-23	2009-03-24	March	00-01	4	HLC	D	3	2
Mongola	MON	2009-03-23	2009-03-24	March	00-01	2	HLC	D	8	0
Mongola	MON	2009-03-23	2009-03-24	March	00-01	1	HLC	F	13	2
Mongola	MON	2009-03-23	2009-03-24	March	00-01	2	HLC	F	7	0
Mongola	MON	2009-03-23	2009-03-24	March	00-01	3	HLC	F	4	1
Mongola	MON	2009-03-23	2009-03-24	March	00-01	2	HLC	F	8	0
Mongola	MON	2009-03-23	2009-03-24	March	00-01	4	HLC	F	3	0
Mongola	MON	2009-03-23	2009-03-24	March	23-00	2	HLC	D	11	0
Mongola	MON	2009-03-23	2009-03-24	March	23-00	4	HLC	D	1	0
Mongola	MON	2009-03-23	2009-03-24	March	23-00	1	HLC	D	3	0
Mongola	MON	2009-03-23	2009-03-24	March	23-00	3	HLC	D	7	1
Mongola	MON	2009-03-23	2009-03-24	March	23-00	2	HLC	F	5	0
Mongola	MON	2009-03-23	2009-03-24	March	23-00	3	HLC	F	3	0
Mongola	MON	2009-03-23	2009-03-24	March	23-00	4	HLC	F	2	0
Mongola	MON	2009-03-23	2009-03-24	March	23-00	1	HLC	F	18	0
Mongola	MON	2009-03-23	2009-03-24	March	22-23	1	HLC	D	3	1
Mongola	MON	2009-03-23	2009-03-24	March	22-23	4	HLC	D	3	0
Mongola	MON	2009-03-23	2009-03-24	March	22-23	2	HLC	D	9	0
Mongola	MON	2009-03-23	2009-03-24	March	22-23	3	HLC	D	6	2
Mongola	MON	2009-03-23	2009-03-24	March	22-23	1	HLC	F	24	3
Mongola	MON	2009-03-23	2009-03-24	March	22-23	2	HLC	F	3	0
Mongola	MON	2009-03-23	2009-03-24	March	22-23	3	HLC	F	9	2
Mongola	MON	2009-03-23	2009-03-24	March	22-23	4	HLC	F	9	2
Mongola	MON	2009-03-23	2009-03-24	March	21-22	4	HLC	D	3	1
Mongola	MON	2009-03-23	2009-03-24	March	21-22	1	HLC	D	2	0
Mongola	MON	2009-03-23	2009-03-24	March	21-22	3	HLC	D	5	1
Mongola	MON	2009-03-23	2009-03-24	March	21-22	2	HLC	D	13	0
Mongola	MON	2009-03-23	2009-03-24	March	21-22	4	HLC	F	8	0
Mongola	MON	2009-03-23	2009-03-24	March	21-22	2	HLC	F	14	1
Mongola	MON	2009-03-23	2009-03-24	March	21-22	3	HLC	F	3	0
Mongola	MON	2009-03-23	2009-03-24	March	21-22	1	HLC	F	2	0
Mongola	MON	2009-03-23	2009-03-24	March	20-21	2	HLC	D	6	0
Mongola	MON	2009-03-23	2009-03-24	March	20-21	1	HLC	D	7	0
Mongola	MON	2009-03-23	2009-03-24	March	20-21	2	HLC	F	2	0
Mongola	MON	2009-03-23	2009-03-24	March	20-21	1	HLC	F	19	0
Mongola	MON	2009-03-23	2009-03-24	March	19-20	1	HLC	F	1	0
Mongola	MON	2009-03-24	2009-03-25	March	03-04	3	HLC	D	4	0
Mongola	MON	2009-03-24	2009-03-25	March	03-04	1	HLC	D	6	1
Mongola	MON	2009-03-24	2009-03-25	March	03-04	2	HLC	D	1	0
Mongola	MON	2009-03-24	2009-03-25	March	03-04	4	HLC	F	6	1
Mongola	MON	2009-03-24	2009-03-25	March	03-04	1	HLC	F	7	1
Mongola	MON	2009-03-24	2009-03-25	March	03-04	2	HLC	F	6	0
Mongola	MON	2009-03-24	2009-03-25	March	03-04	3	HLC	F	7	2
Mongola	MON	2009-03-24	2009-03-25	March	02-03	4	HLC	D	23	0
Mongola	MON	2009-03-24	2009-03-25	March	02-03	1	HLC	D	12	0
Mongola	MON	2009-03-24	2009-03-25	March	02-03	3	HLC	D	5	0
Mongola	MON	2009-03-24	2009-03-25	March	02-03	2	HLC	D	9	0
Mongola	MON	2009-03-24	2009-03-25	March	02-03	2	HLC	F	13	0
Mongola	MON	2009-03-24	2009-03-25	March	02-03	4	HLC	F	11	0
Mongola	MON	2009-03-24	2009-03-25	March	02-03	3	HLC	F	4	0
Mongola	MON	2009-03-24	2009-03-25	March	02-03	1	HLC	F	13	2
Mongola	MON	2009-03-24	2009-03-25	March	01-02	2	HLC	D	10	0
Mongola	MON	2009-03-24	2009-03-25	March	01-02	1	HLC	D	12	0
Mongola	MON	2009-03-24	2009-03-25	March	01-02	1	HLC	D	10	0
Mongola	MON	2009-03-24	2009-03-25	March	01-02	2	HLC	F	10	1
Mongola	MON	2009-03-24	2009-03-25	March	01-02	2	HLC	F	21	0
Mongola	MON	2009-03-24	2009-03-25	March	01-02	1	HLC	F	25	2
Mongola	MON	2009-03-24	2009-03-25	March	01-02	3	HLC	F	7	2
Mongola	MON	2009-03-24	2009-03-25	March	01-02	4	HLC	F	12	1
Mongola	MON	2009-03-24	2009-03-25	March	00-01	4	HLC	D	23	1
Mongola	MON	2009-03-24	2009-03-25	March	00-01	1	HLC	D	13	0
Mongola	MON	2009-03-24	2009-03-25	March	00-01	2	HLC	D	3	0
Mongola	MON	2009-03-24	2009-03-25	March	00-01	3	HLC	D	1	0
Mongola	MON	2009-03-24	2009-03-25	March	00-01	1	HLC	F	12	2
Mongola	MON	2009-03-24	2009-03-25	March	00-01	3	HLC	F	5	0
Mongola	MON	2009-03-24	2009-03-25	March	00-01	4	HLC	F	3	0
Mongola	MON	2009-03-24	2009-03-25	March	23-00	1	HLC	D	4	0
Mongola	MON	2009-03-24	2009-03-25	March	23-00	2	HLC	D	20	1
Mongola	MON	2009-03-24	2009-03-25	March	23-00	3	HLC	D	4	0
Mongola	MON	2009-03-24	2009-03-25	March	23-00	4	HLC	D	23	2
Mongola	MON	2009-03-24	2009-03-25	March	23-00	1	HLC	F	10	0
Mongola	MON	2009-03-24	2009-03-25	March	23-00	4	HLC	F	10	1
Mongola	MON	2009-03-24	2009-03-25	March	23-00	3	HLC	F	8	0
Mongola	MON	2009-03-24	2009-03-25	March	23-00	2	HLC	F	9	2
Mongola	MON	2009-03-24	2009-03-25	March	22-23	4	HLC	D	7	0
Mongola	MON	2009-03-24	2009-03-25	March	22-23	1	HLC	D	7	0
Mongola	MON	2009-03-24	2009-03-25	March	22-23	4	HLC	F	3	0
Mongola	MON	2009-03-24	2009-03-25	March	22-23	1	HLC	F	2	0
Mongola	MON	2009-03-24	2009-03-25	March	22-23	3	HLC	F	0	0
Mongola	MON	2009-03-24	2009-03-25	March	22-23	2	HLC	F	3	1
Mongola	MON	2009-03-24	2009-03-25	March	21-22	1	HLC	D	5	0
Mongola	MON	2009-03-24	2009-03-25	March	21-22	4	HLC	D	10	1
Mongola	MON	2009-03-24	2009-03-25	March	21-22	2	HLC	D	6	0
Mongola	MON	2009-03-24	2009-03-25	March	21-22	4	HLC	F	12	0
Mongola	MON	2009-03-24	2009-03-25	March	21-22	3	HLC	F	4	0
Mongola	MON	2009-03-24	2009-03-25	March	21-22	2	HLC	F	14	3
Mongola	MON	2009-03-24	2009-03-25	March	21-22	1	HLC	F	9	0
Mongola	MON	2009-03-24	2009-03-25	March	20-21	4	HLC	D	4	0
Mongola	MON	2009-03-24	2009-03-25	March	20-21	2	HLC	F	3	0
Mongola	MON	2009-03-24	2009-03-25	March	20-21	2	HLC	F	3	0
Mongola	MON	2009-03-24	2009-03-25	March	20-21	4	HLC	F	17	0
Mongola	MON	2009-03-24	2009-03-25	March	20-21	1	HLC	F	3	0
Mongola	MON	2009-03-24	2009-03-25	March	19-20	4	HLC	F	3	0
Mongola	MON	2009-03-24	2009-03-25	March	19-20	2	HLC	F	2	0
Mongola	MON	2009-03-24	2009-03-25	March	19-20	1	HLC	F	3	0
Mongola	MON	2009-03-25	2009-03-26	March	05-06	3	HLC	D	2	0
Mongola	MON	2009-03-25	2009-03-26	March	05-06	3	HLC	D	23	6
Mongola	MON	2009-03-25	2009-03-26	March	05-06	1	HLC	D	26	5
Mongola	MON	2009-03-25	2009-03-26	March	05-06	4	HLC	D	8	2
Mongola	MON	2009-03-25	2009-03-26	March	05-06	3	HLC	F	16	6
Mongola	MON	2009-03-25	2009-03-26	March	05-06	4	HLC	F	7	0
Mongola	MON	2009-03-25	2009-03-26	March	05-06	2	HLC	F	22	6
Mongola	MON	2009-03-25	2009-03-26	March	04-05	3	HLC	D	4	1
Mongola	MON	2009-03-25	2009-03-26	March	04-05	2	HLC	D	12	1
Mongola	MON	2009-03-25	2009-03-26	March	04-05	1	HLC	F	13	1
Mongola	MON	2009-03-25	2009-03-26	March	04-05	2	HLC	F	14	4
Mongola	MON	2009-03-25	2009-03-26	March	04-05	4	HLC	F	4	0
Mongola	MON	2009-03-25	2009-03-26	March	03-04	4	HLC	D	9	2
Mongola	MON	2009-03-25	2009-03-26	March	03-04	1	HLC	D	8	1
Mongola	MON	2009-03-25	2009-03-26	March	03-04	1	HLC	F	10	1
Mongola	MON	2009-03-25	2009-03-26	March	03-04	1	HLC	F	12	2
Mongola	MON	2009-03-25	2009-03-26	March	03-04	1	HLC	F	9	1
Mongola	MON	2009-03-25	2009-03-26	March	03-04	2	HLC	F	15	1
Mongola	MON	2009-03-25	2009-03-26	March	03-04	3	HLC	F	5	1
Mongola	MON	2009-03-25	2009-03-26	March	03-04	3	HLC	F	10	2
Mongola	MON	2009-03-25	2009-03-26	March	02-03	4	HLC	D	9	0
Mongola	MON	2009-03-25	2009-03-26	March	02-03	3	HLC	D	8	2
Mongola	MON	2009-03-25	2009-03-26	March	02-03	3	HLC	F	25	4
Mongola	MON	2009-03-25	2009-03-26	March	01-02	3	HLC	D	4	2
Mongola	MON	2009-03-25	2009-03-26	March	01-02	2	HLC	D	2	2
Mongola	MON	2009-03-25	2009-03-26	March	01-02	1	HLC	D	15	0
Mongola	MON	2009-03-25	2009-03-26	March	01-02	4	HLC	D	5	2
Mongola	MON	2009-03-25	2009-03-26	March	01-02	4	HLC	D	10	1
Mongola	MON	2009-03-25	2009-03-26	March	01-02	1	HLC	F	7	0
Mongola	MON	2009-03-25	2009-03-26	March	01-02	2	HLC	F	17	3
Mongola	MON	2009-03-25	2009-03-26	March	00-01	1	HLC	D	15	3
Mongola	MON	2009-03-25	2009-03-26	March	00-01	2	HLC	D	12	1
Mongola	MON	2009-03-25	2009-03-26	March	00-01	3	HLC	F	28	6
Mongola	MON	2009-03-25	2009-03-26	March	00-01	2	HLC	F	15	4
Mongola	MON	2009-03-25	2009-03-26	March	00-01	1	HLC	F	16	2
Mongola	MON	2009-03-25	2009-03-26	March	23-00	1	HLC	D	7	1
Mongola	MON	2009-03-25	2009-03-26	March	23-00	3	HLC	D	5	0
Mongola	MON	2009-03-25	2009-03-26	March	23-00	2	HLC	D	5	2
Mongola	MON	2009-03-25	2009-03-26	March	23-00	1	HLC	F	18	2
Mongola	MON	2009-03-25	2009-03-26	March	23-00	2	HLC	F	17	3
Mongola	MON	2009-03-25	2009-03-26	March	23-00	4	HLC	F	5	1
Mongola	MON	2009-03-25	2009-03-26	March	23-00	3	HLC	F	4	1
Mongola	MON	2009-03-25	2009-03-26	March	22-23	4	HLC	D	5	1
Mongola	MON	2009-03-25	2009-03-26	March	21-22	2	HLC	F	9	2
Mongola	MON	2009-03-25	2009-03-26	March	19-20	2	HLC	F	4	1
Mongola	MON	2009-03-26	2009-03-27	March	05-06	4	HLC	D	15	2
Mongola	MON	2009-03-26	2009-03-27	March	05-06	3	HLC	D	4	2
Mongola	MON	2009-03-26	2009-03-27	March	05-06	1	HLC	D	6	2
Mongola	MON	2009-03-26	2009-03-27	March	05-06	2	HLC	D	14	5
Mongola	MON	2009-03-26	2009-03-27	March	05-06	1	HLC	F	18	2
Mongola	MON	2009-03-26	2009-03-27	March	05-06	2	HLC	F	4	0
Mongola	MON	2009-03-26	2009-03-27	March	05-06	4	HLC	F	19	1
Mongola	MON	2009-03-26	2009-03-27	March	05-06	3	HLC	F	7	1
Mongola	MON	2009-03-26	2009-03-27	March	04-05	3	HLC	D	7	1
Mongola	MON	2009-03-26	2009-03-27	March	04-05	1	HLC	D	15	2
Mongola	MON	2009-03-26	2009-03-27	March	04-05	4	HLC	D	1	0
Mongola	MON	2009-03-26	2009-03-27	March	04-05	2	HLC	D	4	1
Mongola	MON	2009-03-26	2009-03-27	March	04-05	1	HLC	F	23	0
Mongola	MON	2009-03-26	2009-03-27	March	04-05	3	HLC	F	5	0
Mongola	MON	2009-03-26	2009-03-27	March	04-05	4	HLC	F	11	0
Mongola	MON	2009-03-26	2009-03-27	March	04-05	2	HLC	F	10	1
Mongola	MON	2009-03-26	2009-03-27	March	03-04	4	HLC	D	4	1
Mongola	MON	2009-03-26	2009-03-27	March	03-04	3	HLC	D	9	2
Mongola	MON	2009-03-26	2009-03-27	March	03-04	1	HLC	D	4	0
Mongola	MON	2009-03-26	2009-03-27	March	03-04	2	HLC	D	17	5
Mongola	MON	2009-03-26	2009-03-27	March	03-04	1	HLC	F	12	1
Mongola	MON	2009-03-26	2009-03-27	March	03-04	3	HLC	F	5	0
Mongola	MON	2009-03-26	2009-03-27	March	03-04	2	HLC	F	5	1
Mongola	MON	2009-03-26	2009-03-27	March	03-04	4	HLC	F	21	3
Mongola	MON	2009-03-26	2009-03-27	March	02-03	3	HLC	D	1	0
Mongola	MON	2009-03-26	2009-03-27	March	02-03	1	HLC	D	13	2
Mongola	MON	2009-03-26	2009-03-27	March	02-03	4	HLC	D	10	1
Mongola	MON	2009-03-26	2009-03-27	March	02-03	2	HLC	F	5	0
Mongola	MON	2009-03-26	2009-03-27	March	02-03	1	HLC	F	13	2
Mongola	MON	2009-03-26	2009-03-27	March	02-03	3	HLC	F	8	0
Mongola	MON	2009-03-26	2009-03-27	March	02-03	4	HLC	F	19	0
Mongola	MON	2009-03-26	2009-03-27	March	01-02	2	HLC	D	10	5
Mongola	MON	2009-03-26	2009-03-27	March	01-02	3	HLC	D	6	1
Mongola	MON	2009-03-26	2009-03-27	March	01-02	4	HLC	D	7	0
Mongola	MON	2009-03-26	2009-03-27	March	01-02	1	HLC	F	12	1
Mongola	MON	2009-03-26	2009-03-27	March	01-02	2	HLC	F	10	0
Mongola	MON	2009-03-26	2009-03-27	March	01-02	4	HLC	F	14	0
Mongola	MON	2009-03-26	2009-03-27	March	01-02	3	HLC	F	17	0
Mongola	MON	2009-03-26	2009-03-27	March	00-01	2	HLC	D	3	1
Mongola	MON	2009-03-26	2009-03-27	March	00-01	1	HLC	D	2	0
Mongola	MON	2009-03-26	2009-03-27	March	00-01	4	HLC	D	1	0
Mongola	MON	2009-03-26	2009-03-27	March	00-01	3	HLC	D	12	2
Mongola	MON	2009-03-26	2009-03-27	March	00-01	3	HLC	F	2	0
Mongola	MON	2009-03-26	2009-03-27	March	00-01	4	HLC	F	6	0
Mongola	MON	2009-03-26	2009-03-27	March	00-01	1	HLC	F	18	0
Mongola	MON	2009-03-26	2009-03-27	March	00-01	2	HLC	F	23	0
Mongola	MON	2009-03-26	2009-03-27	March	23-00	2	HLC	D	15	6
Mongola	MON	2009-03-26	2009-03-27	March	23-00	3	HLC	D	5	1
Mongola	MON	2009-03-26	2009-03-27	March	23-00	4	HLC	D	7	0
Mongola	MON	2009-03-26	2009-03-27	March	23-00	1	HLC	D	12	0
Mongola	MON	2009-03-26	2009-03-27	March	23-00	4	HLC	F	11	0
Mongola	MON	2009-03-26	2009-03-27	March	23-00	2	HLC	F	12	0
Mongola	MON	2009-03-26	2009-03-27	March	23-00	1	HLC	F	9	2
Mongola	MON	2009-03-26	2009-03-27	March	23-00	3	HLC	F	30	3
Mongola	MON	2009-03-26	2009-03-27	March	22-23	4	HLC	D	3	0
Mongola	MON	2009-03-26	2009-03-27	March	22-23	4	HLC	D	4	0
Mongola	MON	2009-03-26	2009-03-27	March	22-23	1	HLC	D	5	0
Mongola	MON	2009-03-26	2009-03-27	March	22-23	2	HLC	D	7	1
Mongola	MON	2009-03-26	2009-03-27	March	22-23	3	HLC	D	9	2
Mongola	MON	2009-03-26	2009-03-27	March	22-23	2	HLC	F	9	0
Mongola	MON	2009-03-26	2009-03-27	March	21-22	4	HLC	D	1	0
Mongola	MON	2009-03-26	2009-03-27	March	21-22	3	HLC	F	2	0
Mongola	MON	2009-03-26	2009-03-27	March	21-22	4	HLC	F	3	1
Mongola	MON	2009-03-26	2009-03-27	March	20-21	3	HLC	D	1	0
Mongola	MON	2009-03-26	2009-03-27	March	20-21	4	HLC	F	2	0
Mongola	MON	2009-03-26	2009-03-27	March	19-20	4	HLC	F	1	0
Luba	LUB	2009-03-30	2009-03-31	March	05-06	2	HLC	F	4	1
Luba	LUB	2009-03-30	2009-03-31	March	04-05	1	HLC	D	10	2
Luba	LUB	2009-03-30	2009-03-31	March	04-05	2	HLC	F	1	0
Luba	LUB	2009-03-30	2009-03-31	March	03-04	2	HLC	D	9	6
Luba	LUB	2009-03-30	2009-03-31	March	03-04	1	HLC	D	16	4
Luba	LUB	2009-03-30	2009-03-31	March	03-04	1	HLC	F	11	2
Luba	LUB	2009-03-30	2009-03-31	March	02-03	2	HLC	D	3	0
Luba	LUB	2009-03-30	2009-03-31	March	02-03	3	HLC	D	2	0
Luba	LUB	2009-03-30	2009-03-31	March	02-03	1	HLC	F	9	3
Luba	LUB	2009-03-30	2009-03-31	March	02-03	2	HLC	F	19	8
Luba	LUB	2009-03-30	2009-03-31	March	02-03	3	HLC	F	3	0
Luba	LUB	2009-03-30	2009-03-31	March	01-02	1	HLC	D	23	2
Luba	LUB	2009-03-30	2009-03-31	March	01-02	2	HLC	F	25	5
Luba	LUB	2009-03-30	2009-03-31	March	01-02	1	HLC	F	9	0
Luba	LUB	2009-03-30	2009-03-31	March	00-01	1	HLC	D	21	3
Luba	LUB	2009-03-30	2009-03-31	March	00-01	2	HLC	D	3	1
Luba	LUB	2009-03-30	2009-03-31	March	00-01	3	HLC	D	1	1
Luba	LUB	2009-03-30	2009-03-31	March	00-01	1	HLC	F	8	3
Luba	LUB	2009-03-30	2009-03-31	March	00-01	2	HLC	F	15	4
Luba	LUB	2009-03-30	2009-03-31	March	00-01	3	HLC	F	3	0
Luba	LUB	2009-03-30	2009-03-31	March	23-00	1	HLC	D	21	0
Luba	LUB	2009-03-30	2009-03-31	March	23-00	2	HLC	D	5	0
Luba	LUB	2009-03-30	2009-03-31	March	23-00	3	HLC	D	2	1
Luba	LUB	2009-03-30	2009-03-31	March	23-00	2	HLC	F	14	3
Luba	LUB	2009-03-30	2009-03-31	March	23-00	1	HLC	F	6	1
Luba	LUB	2009-03-30	2009-03-31	March	23-00	3	HLC	F	4	1
Luba	LUB	2009-03-30	2009-03-31	March	23-00	4	HLC	F	1	1
Luba	LUB	2009-03-30	2009-03-31	March	22-23	2	HLC	D	3	0
Luba	LUB	2009-03-30	2009-03-31	March	22-23	1	HLC	D	10	2
Luba	LUB	2009-03-30	2009-03-31	March	22-23	2	HLC	F	11	5
Luba	LUB	2009-03-30	2009-03-31	March	22-23	1	HLC	F	4	1
Luba	LUB	2009-03-30	2009-03-31	March	22-23	3	HLC	F	3	0
Luba	LUB	2009-03-30	2009-03-31	March	21-22	1	HLC	D	5	4
Luba	LUB	2009-03-30	2009-03-31	March	21-22	2	HLC	D	3	0
Luba	LUB	2009-03-30	2009-03-31	March	21-22	1	HLC	F	1	0
Luba	LUB	2009-03-30	2009-03-31	March	21-22	2	HLC	F	16	0
Luba	LUB	2009-03-30	2009-03-31	March	21-22	3	HLC	F	1	0
Luba	LUB	2009-03-30	2009-03-31	March	20-21	1	HLC	D	5	2
Luba	LUB	2009-03-30	2009-03-31	March	20-21	2	HLC	D	7	0
Luba	LUB	2009-03-30	2009-03-31	March	20-21	1	HLC	F	2	0
Luba	LUB	2009-03-30	2009-03-31	March	20-21	2	HLC	F	13	0
Luba	LUB	2009-03-30	2009-03-31	March	20-21	3	HLC	F	4	1
Luba	LUB	2009-03-31	2009-04-01	March	05-06	1	HLC	D	5	0
Luba	LUB	2009-03-31	2009-04-01	March	05-06	2	HLC	D	7	0
Luba	LUB	2009-03-31	2009-04-01	March	05-06	2	HLC	F	2	1
Luba	LUB	2009-03-31	2009-04-01	March	05-06	1	HLC	F	3	1
Luba	LUB	2009-03-31	2009-04-01	March	04-05	1	HLC	D	7	0
Luba	LUB	2009-03-31	2009-04-01	March	04-05	1	HLC	F	8	0
Luba	LUB	2009-03-31	2009-04-01	March	03-04	2	HLC	D	5	0
Luba	LUB	2009-03-31	2009-04-01	March	03-04	2	HLC	D	6	0
Luba	LUB	2009-03-31	2009-04-01	March	03-04	1	HLC	D	7	3
Luba	LUB	2009-03-31	2009-04-01	March	03-04	2	HLC	F	3	0
Luba	LUB	2009-03-31	2009-04-01	March	03-04	1	HLC	F	11	0
Luba	LUB	2009-03-31	2009-04-01	March	03-04	2	HLC	F	15	6
Luba	LUB	2009-03-31	2009-04-01	March	02-03	1	HLC	D	9	0
Luba	LUB	2009-03-31	2009-04-01	March	02-03	1	HLC	D	15	5
Luba	LUB	2009-03-31	2009-04-01	March	02-03	1	HLC	F	7	0
Luba	LUB	2009-03-31	2009-04-01	March	02-03	2	HLC	F	9	0
Luba	LUB	2009-03-31	2009-04-01	March	01-02	2	HLC	D	20	0
Luba	LUB	2009-03-31	2009-04-01	March	01-02	1	HLC	D	16	6
Luba	LUB	2009-03-31	2009-04-01	March	01-02	4	HLC	D	2	1
Luba	LUB	2009-03-31	2009-04-01	March	01-02	1	HLC	F	16	1
Luba	LUB	2009-03-31	2009-04-01	March	01-02	2	HLC	F	15	2
Luba	LUB	2009-03-31	2009-04-01	March	00-01	1	HLC	D	6	0
Luba	LUB	2009-03-31	2009-04-01	March	00-01	2	HLC	D	19	5
Luba	LUB	2009-03-31	2009-04-01	March	00-01	4	HLC	D	2	1
Luba	LUB	2009-03-31	2009-04-01	March	00-01	2	HLC	F	26	0
Luba	LUB	2009-03-31	2009-04-01	March	00-01	1	HLC	F	17	5
Luba	LUB	2009-03-31	2009-04-01	March	23-00	1	HLC	D	1	0
Luba	LUB	2009-03-31	2009-04-01	March	23-00	2	HLC	D	8	2
Luba	LUB	2009-03-31	2009-04-01	March	23-00	4	HLC	D	1	1
Luba	LUB	2009-03-31	2009-04-01	March	23-00	1	HLC	F	6	0
Luba	LUB	2009-03-31	2009-04-01	March	23-00	2	HLC	F	3	1
Luba	LUB	2009-03-31	2009-04-01	March	23-00	4	HLC	F	2	0
Luba	LUB	2009-03-31	2009-04-01	March	22-23	1	HLC	D	8	0
Luba	LUB	2009-03-31	2009-04-01	March	22-23	2	HLC	D	19	5
Luba	LUB	2009-03-31	2009-04-01	March	22-23	1	HLC	F	6	0
Luba	LUB	2009-03-31	2009-04-01	March	22-23	2	HLC	F	9	0
Luba	LUB	2009-03-31	2009-04-01	March	21-22	2	HLC	D	11	1
Luba	LUB	2009-03-31	2009-04-01	March	21-22	1	HLC	D	10	2
Luba	LUB	2009-03-31	2009-04-01	March	21-22	1	HLC	F	7	0
Luba	LUB	2009-03-31	2009-04-01	March	21-22	2	HLC	F	21	5
Luba	LUB	2009-03-31	2009-04-01	March	21-22	4	HLC	F	2	0
Luba	LUB	2009-03-31	2009-04-01	March	20-21	2	HLC	D	10	0
Luba	LUB	2009-03-31	2009-04-01	March	20-21	1	HLC	D	6	2
Luba	LUB	2009-03-31	2009-04-01	March	20-21	1	HLC	F	5	0
Luba	LUB	2009-03-31	2009-04-01	March	20-21	2	HLC	F	5	2
Luba	LUB	2009-03-31	2009-04-01	March	20-21	2	HLC	F	6	2
Luba	LUB	2009-03-31	2009-04-01	March	19-20	2	HLC	D	2	0
Luba	LUB	2009-03-31	2009-04-01	March	19-20	1	HLC	D	4	2
Luba	LUB	2009-03-31	2009-04-01	March	19-20	2	HLC	F	10	0
Riaba	RIA	2009-04-01	2009-04-02	March	04-05	4	HLC	D	4	0
Riaba	RIA	2009-04-01	2009-04-02	March	04-05	3	HLC	F	6	1
Riaba	RIA	2009-04-01	2009-04-02	March	04-05	3	HLC	F	3	0
Riaba	RIA	2009-04-01	2009-04-02	March	03-04	4	HLC	D	5	0
Riaba	RIA	2009-04-01	2009-04-02	March	03-04	3	HLC	D	2	1
Riaba	RIA	2009-04-01	2009-04-02	March	03-04	3	HLC	F	5	0
Riaba	RIA	2009-04-01	2009-04-02	March	01-02	3	HLC	D	5	4
Riaba	RIA	2009-04-01	2009-04-02	March	01-02	4	HLC	D	3	0
Riaba	RIA	2009-04-01	2009-04-02	March	01-02	4	HLC	F	6	0
Riaba	RIA	2009-04-01	2009-04-02	March	01-02	3	HLC	F	5	3
Riaba	RIA	2009-04-01	2009-04-02	March	01-02	2	HLC	F	3	2
Riaba	RIA	2009-04-01	2009-04-02	March	00-01	4	HLC	D	1	1
Riaba	RIA	2009-04-01	2009-04-02	March	00-01	3	HLC	D	6	2
Riaba	RIA	2009-04-01	2009-04-02	March	00-01	3	HLC	F	13	8
Riaba	RIA	2009-04-01	2009-04-02	March	00-01	1	HLC	F	2	1
Riaba	RIA	2009-04-01	2009-04-02	March	23-00	3	HLC	D	28	12
Riaba	RIA	2009-04-01	2009-04-02	March	23-00	3	HLC	F	27	9
Riaba	RIA	2009-04-01	2009-04-02	March	23-00	4	HLC	F	11	2
Riaba	RIA	2009-04-01	2009-04-02	March	23-00	1	HLC	F	2	1
Riaba	RIA	2009-04-01	2009-04-02	March	22-23	3	HLC	D	4	1
Riaba	RIA	2009-04-01	2009-04-02	March	22-23	3	HLC	F	9	2
Riaba	RIA	2009-04-01	2009-04-02	March	22-23	4	HLC	F	5	2
Riaba	RIA	2009-04-01	2009-04-02	March	22-23	2	HLC	F	4	2
Riaba	RIA	2009-04-01	2009-04-02	March	21-22	3	HLC	D	1	0
Riaba	RIA	2009-04-01	2009-04-02	March	21-22	2	HLC	D	1	1
Riaba	RIA	2009-04-01	2009-04-02	March	21-22	4	HLC	F	3	0
Riaba	RIA	2009-04-01	2009-04-02	March	21-22	3	HLC	F	2	0
Riaba	RIA	2009-04-01	2009-04-02	March	21-22	2	HLC	F	3	1
Riaba	RIA	2009-04-01	2009-04-02	March	20-21	3	HLC	D	3	0
Riaba	RIA	2009-04-01	2009-04-02	March	20-21	2	HLC	D	1	0
Riaba	RIA	2009-04-01	2009-04-02	March	20-21	4	HLC	F	5	3
Riaba	RIA	2009-04-01	2009-04-02	March	20-21	3	HLC	F	3	1
Riaba	RIA	2009-04-01	2009-04-02	March	20-21	2	HLC	F	1	0
Riaba	RIA	2009-04-01	2009-04-02	March	20-21	1	HLC	F	1	1
Riaba	RIA	2009-04-01	2009-04-02	March	19-20	4	HLC	D	2	1
Riaba	RIA	2009-04-02	2009-04-03	March	04-05	3	HLC	D	2	0
Riaba	RIA	2009-04-02	2009-04-03	March	04-05	4	HLC	D	3	0
Riaba	RIA	2009-04-02	2009-04-03	March	04-05	3	HLC	F	4	0
Riaba	RIA	2009-04-02	2009-04-03	March	02-03	4	HLC	D	6	0
Riaba	RIA	2009-04-02	2009-04-03	March	02-03	4	HLC	F	6	0
Riaba	RIA	2009-04-02	2009-04-03	March	02-03	2	HLC	F	3	0
Riaba	RIA	2009-04-02	2009-04-03	March	01-02	4	HLC	D	6	1
Riaba	RIA	2009-04-02	2009-04-03	March	01-02	3	HLC	D	5	1
Riaba	RIA	2009-04-02	2009-04-03	March	01-02	3	HLC	F	8	2
Riaba	RIA	2009-04-02	2009-04-03	March	00-01	3	HLC	D	2	0
Riaba	RIA	2009-04-02	2009-04-03	March	00-01	4	HLC	D	2	0
Riaba	RIA	2009-04-02	2009-04-03	March	00-01	4	HLC	F	3	2
Riaba	RIA	2009-04-02	2009-04-03	March	00-01	3	HLC	F	7	1
Riaba	RIA	2009-04-02	2009-04-03	March	00-01	2	HLC	F	1	1
Riaba	RIA	2009-04-02	2009-04-03	March	23-00	4	HLC	D	4	1
Riaba	RIA	2009-04-02	2009-04-03	March	23-00	3	HLC	D	2	0
Riaba	RIA	2009-04-02	2009-04-03	March	23-00	4	HLC	F	4	0
Riaba	RIA	2009-04-02	2009-04-03	March	23-00	3	HLC	F	2	1
Riaba	RIA	2009-04-02	2009-04-03	March	23-00	1	HLC	F	1	0
Riaba	RIA	2009-04-02	2009-04-03	March	23-00	2	HLC	F	5	0
Riaba	RIA	2009-04-02	2009-04-03	March	22-23	3	HLC	D	4	1
Riaba	RIA	2009-04-02	2009-04-03	March	22-23	4	HLC	D	4	1
Riaba	RIA	2009-04-02	2009-04-03	March	22-23	4	HLC	F	7	0
Riaba	RIA	2009-04-02	2009-04-03	March	22-23	3	HLC	F	3	0
Riaba	RIA	2009-04-02	2009-04-03	March	22-23	1	HLC	F	2	0
Riaba	RIA	2009-04-02	2009-04-03	March	22-23	2	HLC	F	3	0
Riaba	RIA	2009-04-02	2009-04-03	March	21-22	4	HLC	D	4	1
Riaba	RIA	2009-04-02	2009-04-03	March	21-22	3	HLC	D	4	2
Riaba	RIA	2009-04-02	2009-04-03	March	21-22	3	HLC	F	6	3
Riaba	RIA	2009-04-02	2009-04-03	March	21-22	4	HLC	F	6	2
Riaba	RIA	2009-04-02	2009-04-03	March	21-22	1	HLC	F	1	0
Riaba	RIA	2009-04-02	2009-04-03	March	20-21	3	HLC	F	5	2
Riaba	RIA	2009-04-02	2009-04-03	March	20-21	2	HLC	F	2	0
Riaba	RIA	2009-04-02	2009-04-03	March	19-20	3	HLC	F	1	0
Mongola	MON	2009-05-18	2009-05-19	May	05-06	1	HLC	D	17	5
Mongola	MON	2009-05-18	2009-05-19	May	05-06	4	HLC	D	10	5
Mongola	MON	2009-05-18	2009-05-19	May	04-05	4	HLC	D	27	8
Mongola	MON	2009-05-18	2009-05-19	May	04-05	4	HLC	D	4	2
Mongola	MON	2009-05-18	2009-05-19	May	04-05	3	HLC	D	25	5
Mongola	MON	2009-05-18	2009-05-19	May	04-05	1	HLC	F	6	0
Mongola	MON	2009-05-18	2009-05-19	May	04-05	2	HLC	F	3	0
Mongola	MON	2009-05-18	2009-05-19	May	04-05	3	HLC	F	32	5
Mongola	MON	2009-05-18	2009-05-19	May	03-04	4	HLC	D	16	4
Mongola	MON	2009-05-18	2009-05-19	May	03-04	1	HLC	D	9	0
Mongola	MON	2009-05-18	2009-05-19	May	03-04	3	HLC	D	7	1
Mongola	MON	2009-05-18	2009-05-19	May	03-04	3	HLC	F	19	1
Mongola	MON	2009-05-18	2009-05-19	May	03-04	1	HLC	F	10	2
Mongola	MON	2009-05-18	2009-05-19	May	03-04	4	HLC	F	8	0
Mongola	MON	2009-05-18	2009-05-19	May	03-04	2	HLC	F	2	0
Mongola	MON	2009-05-18	2009-05-19	May	02-03	4	HLC	D	23	0
Mongola	MON	2009-05-18	2009-05-19	May	02-03	2	HLC	D	12	2
Mongola	MON	2009-05-18	2009-05-19	May	02-03	4	HLC	D	13	0
Mongola	MON	2009-05-18	2009-05-19	May	02-03	1	HLC	D	10	1
Mongola	MON	2009-05-18	2009-05-19	May	02-03	3	HLC	D	12	2
Mongola	MON	2009-05-18	2009-05-19	May	02-03	1	HLC	F	20	6
Mongola	MON	2009-05-18	2009-05-19	May	02-03	2	HLC	F	8	1
Mongola	MON	2009-05-18	2009-05-19	May	02-03	3	HLC	F	11	1
Mongola	MON	2009-05-18	2009-05-19	May	01-02	2	HLC	D	3	0
Mongola	MON	2009-05-18	2009-05-19	May	01-02	1	HLC	D	0	0
Mongola	MON	2009-05-18	2009-05-19	May	01-02	4	HLC	D	7	4
Mongola	MON	2009-05-18	2009-05-19	May	01-02	3	HLC	D	12	6
Mongola	MON	2009-05-18	2009-05-19	May	01-02	1	HLC	F	6	1
Mongola	MON	2009-05-18	2009-05-19	May	01-02	3	HLC	F	26	1
Mongola	MON	2009-05-18	2009-05-19	May	01-02	2	HLC	F	8	1
Mongola	MON	2009-05-18	2009-05-19	May	01-02	4	HLC	F	16	1
Mongola	MON	2009-05-18	2009-05-19	May	00-01	4	HLC	D	16	2
Mongola	MON	2009-05-18	2009-05-19	May	00-01	1	HLC	D	8	2
Mongola	MON	2009-05-18	2009-05-19	May	00-01	3	HLC	D	8	2
Mongola	MON	2009-05-18	2009-05-19	May	00-01	4	HLC	F	9	0
Mongola	MON	2009-05-18	2009-05-19	May	00-01	2	HLC	F	4	0
Mongola	MON	2009-05-18	2009-05-19	May	00-01	3	HLC	F	16	0
Mongola	MON	2009-05-18	2009-05-19	May	00-01	1	HLC	F	3	0
Mongola	MON	2009-05-18	2009-05-19	May	23-00	4	HLC	D	4	0
Mongola	MON	2009-05-18	2009-05-19	May	23-00	1	HLC	D	9	0
Mongola	MON	2009-05-18	2009-05-19	May	23-00	3	HLC	F	14	0
Mongola	MON	2009-05-18	2009-05-19	May	23-00	2	HLC	F	6	0
Mongola	MON	2009-05-18	2009-05-19	May	23-00	1	HLC	F	15	3
Mongola	MON	2009-05-18	2009-05-19	May	23-00	4	HLC	F	7	2
Mongola	MON	2009-05-18	2009-05-19	May	22-23	1	HLC	D	15	0
Mongola	MON	2009-05-18	2009-05-19	May	22-23	2	HLC	D	4	1
Mongola	MON	2009-05-18	2009-05-19	May	22-23	3	HLC	D	8	0
Mongola	MON	2009-05-18	2009-05-19	May	22-23	4	HLC	D	3	0
Mongola	MON	2009-05-18	2009-05-19	May	22-23	3	HLC	F	4	0
Mongola	MON	2009-05-18	2009-05-19	May	22-23	1	HLC	F	7	0
Mongola	MON	2009-05-18	2009-05-19	May	22-23	4	HLC	F	25	3
Mongola	MON	2009-05-18	2009-05-19	May	21-22	1	HLC	D	9	1
Mongola	MON	2009-05-18	2009-05-19	May	21-22	3	HLC	D	5	0
Mongola	MON	2009-05-18	2009-05-19	May	21-22	4	HLC	D	14	0
Mongola	MON	2009-05-18	2009-05-19	May	21-22	1	HLC	F	4	1
Mongola	MON	2009-05-18	2009-05-19	May	21-22	4	HLC	F	4	0
Mongola	MON	2009-05-18	2009-05-19	May	21-22	3	HLC	F	2	0
Mongola	MON	2009-05-18	2009-05-19	May	20-21	1	HLC	D	4	0
Mongola	MON	2009-05-18	2009-05-19	May	20-21	4	HLC	D	12	0
Mongola	MON	2009-05-18	2009-05-19	May	20-21	3	HLC	D	4	0
Mongola	MON	2009-05-18	2009-05-19	May	20-21	4	HLC	F	4	1
Mongola	MON	2009-05-18	2009-05-19	May	20-21	1	HLC	F	0	0
Mongola	MON	2009-05-18	2009-05-19	May	20-21	3	HLC	F	0	0
Mongola	MON	2009-05-18	2009-05-19	May	19-20	3	HLC	F	6	0
Mongola	MON	2009-05-18	2009-05-19	May	19-20	1	HLC	F	4	0
Mongola	MON	2009-05-19	2009-05-20	May	05-06	1	HLC	D	4	0
Mongola	MON	2009-05-19	2009-05-20	May	05-06	1	HLC	D	21	4
Mongola	MON	2009-05-19	2009-05-20	May	05-06	3	HLC	D	2	0
Mongola	MON	2009-05-19	2009-05-20	May	05-06	2	HLC	D	1	0
Mongola	MON	2009-05-19	2009-05-20	May	05-06	1	HLC	F	33	13
Mongola	MON	2009-05-19	2009-05-20	May	05-06	3	HLC	F	6	2
Mongola	MON	2009-05-19	2009-05-20	May	05-06	4	HLC	F	3	0
Mongola	MON	2009-05-19	2009-05-20	May	04-05	3	HLC	D	8	0
Mongola	MON	2009-05-19	2009-05-20	May	04-05	2	HLC	D	8	0
Mongola	MON	2009-05-19	2009-05-20	May	04-05	4	HLC	D	4	0
Mongola	MON	2009-05-19	2009-05-20	May	04-05	2	HLC	F	5	0
Mongola	MON	2009-05-19	2009-05-20	May	04-05	1	HLC	F	35	7
Mongola	MON	2009-05-19	2009-05-20	May	04-05	4	HLC	F	17	4
Mongola	MON	2009-05-19	2009-05-20	May	04-05	3	HLC	F	18	0
Mongola	MON	2009-05-19	2009-05-20	May	04-05	1	HLC	F	35	9
Mongola	MON	2009-05-19	2009-05-20	May	03-04	2	HLC	D	7	1
Mongola	MON	2009-05-19	2009-05-20	May	03-04	4	HLC	D	4	0
Mongola	MON	2009-05-19	2009-05-20	May	03-04	1	HLC	D	25	0
Mongola	MON	2009-05-19	2009-05-20	May	03-04	3	HLC	D	2	0
Mongola	MON	2009-05-19	2009-05-20	May	03-04	3	HLC	F	6	0
Mongola	MON	2009-05-19	2009-05-20	May	03-04	4	HLC	F	9	1
Mongola	MON	2009-05-19	2009-05-20	May	03-04	2	HLC	F	5	0
Mongola	MON	2009-05-19	2009-05-20	May	02-03	1	HLC	F	28	2
Mongola	MON	2009-05-19	2009-05-20	May	01-02	2	HLC	D	3	1
Mongola	MON	2009-05-19	2009-05-20	May	01-02	3	HLC	D	2	0
Mongola	MON	2009-05-19	2009-05-20	May	01-02	2	HLC	F	15	3
Mongola	MON	2009-05-19	2009-05-20	May	01-02	1	HLC	F	22	2
Mongola	MON	2009-05-19	2009-05-20	May	01-02	4	HLC	F	16	0
Mongola	MON	2009-05-19	2009-05-20	May	01-02	3	HLC	F	4	0
Mongola	MON	2009-05-19	2009-05-20	May	00-01	2	HLC	D	2	1
Mongola	MON	2009-05-19	2009-05-20	May	00-01	3	HLC	D	5	0
Mongola	MON	2009-05-19	2009-05-20	May	00-01	4	HLC	D	16	0
Mongola	MON	2009-05-19	2009-05-20	May	00-01	1	HLC	D	13	0
Mongola	MON	2009-05-19	2009-05-20	May	00-01	4	HLC	F	6	3
Mongola	MON	2009-05-19	2009-05-20	May	00-01	1	HLC	F	37	4
Mongola	MON	2009-05-19	2009-05-20	May	00-01	2	HLC	F	3	0
Mongola	MON	2009-05-19	2009-05-20	May	00-01	3	HLC	F	2	0
Mongola	MON	2009-05-19	2009-05-20	May	00-01	1	HLC	F	34	0
Mongola	MON	2009-05-19	2009-05-20	May	23-00	4	HLC	D	11	2
Mongola	MON	2009-05-19	2009-05-20	May	23-00	1	HLC	D	4	1
Mongola	MON	2009-05-19	2009-05-20	May	23-00	2	HLC	D	6	2
Mongola	MON	2009-05-19	2009-05-20	May	23-00	3	HLC	D	4	0
Mongola	MON	2009-05-19	2009-05-20	May	23-00	3	HLC	F	2	0
Mongola	MON	2009-05-19	2009-05-20	May	23-00	2	HLC	F	4	0
Mongola	MON	2009-05-19	2009-05-20	May	23-00	1	HLC	F	13	0
Mongola	MON	2009-05-19	2009-05-20	May	23-00	4	HLC	F	2	0
Mongola	MON	2009-05-19	2009-05-20	May	22-23	2	HLC	D	2	0
Mongola	MON	2009-05-19	2009-05-20	May	22-23	1	HLC	D	20	3
Mongola	MON	2009-05-19	2009-05-20	May	22-23	4	HLC	D	10	2
Mongola	MON	2009-05-19	2009-05-20	May	22-23	3	HLC	D	6	2
Mongola	MON	2009-05-19	2009-05-20	May	22-23	4	HLC	F	4	1
Mongola	MON	2009-05-19	2009-05-20	May	22-23	1	HLC	F	5	2
Mongola	MON	2009-05-19	2009-05-20	May	22-23	2	HLC	F	0	0
Mongola	MON	2009-05-19	2009-05-20	May	22-23	3	HLC	F	5	1
Mongola	MON	2009-05-19	2009-05-20	May	21-22	3	HLC	D	0	0
Mongola	MON	2009-05-19	2009-05-20	May	21-22	4	HLC	D	6	1
Mongola	MON	2009-05-19	2009-05-20	May	21-22	1	HLC	D	6	2
Mongola	MON	2009-05-19	2009-05-20	May	21-22	2	HLC	D	4	0
Mongola	MON	2009-05-19	2009-05-20	May	21-22	3	HLC	F	4	0
Mongola	MON	2009-05-19	2009-05-20	May	21-22	4	HLC	F	0	0
Mongola	MON	2009-05-19	2009-05-20	May	21-22	1	HLC	F	19	3
Mongola	MON	2009-05-19	2009-05-20	May	21-22	2	HLC	F	1	0
Mongola	MON	2009-05-19	2009-05-20	May	20-21	2	HLC	D	2	0
Mongola	MON	2009-05-19	2009-05-20	May	20-21	4	HLC	D	6	2
Mongola	MON	2009-05-19	2009-05-20	May	20-21	1	HLC	D	1	0
Mongola	MON	2009-05-19	2009-05-20	May	20-21	3	HLC	D	1	0
Mongola	MON	2009-05-19	2009-05-20	May	20-21	2	HLC	F	2	0
Mongola	MON	2009-05-19	2009-05-20	May	20-21	4	HLC	F	2	0
Mongola	MON	2009-05-19	2009-05-20	May	20-21	1	HLC	F	3	1
Mongola	MON	2009-05-19	2009-05-20	May	20-21	3	HLC	F	2	0
Mongola	MON	2009-05-19	2009-05-20	May	19-20	1	HLC	D	3	0
Mongola	MON	2009-05-19	2009-05-20	May	19-20	4	HLC	D	3	0
Mongola	MON	2009-05-19	2009-05-20	May	19-20	3	HLC	D	1	0
Mongola	MON	2009-05-19	2009-05-20	May	19-20	2	HLC	D	0	0
Mongola	MON	2009-05-19	2009-05-20	May	19-20	2	HLC	F	1	0
Mongola	MON	2009-05-19	2009-05-20	May	19-20	1	HLC	F	5	0
Mongola	MON	2009-05-19	2009-05-20	May	19-20	4	HLC	F	0	0
Mongola	MON	2009-05-19	2009-05-20	May	19-20	3	HLC	F	1	0
Luba	LUB	2009-05-21	2009-05-22	May	05-06	4	HLC	D	4	2
Luba	LUB	2009-05-21	2009-05-22	May	05-06	3	HLC	D	1	0
Luba	LUB	2009-05-21	2009-05-22	May	05-06	1	HLC	F	4	2
Luba	LUB	2009-05-21	2009-05-22	May	04-05	2	HLC	D	1	0
Luba	LUB	2009-05-21	2009-05-22	May	04-05	3	HLC	D	4	3
Luba	LUB	2009-05-21	2009-05-22	May	04-05	1	HLC	D	4	3
Luba	LUB	2009-05-21	2009-05-22	May	04-05	3	HLC	F	3	1
Luba	LUB	2009-05-21	2009-05-22	May	04-05	4	HLC	F	11	7
Luba	LUB	2009-05-21	2009-05-22	May	04-05	1	HLC	F	2	1
Luba	LUB	2009-05-21	2009-05-22	May	03-04	4	HLC	D	7	0
Luba	LUB	2009-05-21	2009-05-22	May	03-04	2	HLC	D	2	1
Luba	LUB	2009-05-21	2009-05-22	May	03-04	1	HLC	D	6	3
Luba	LUB	2009-05-21	2009-05-22	May	03-04	3	HLC	F	5	1
Luba	LUB	2009-05-21	2009-05-22	May	03-04	1	HLC	F	12	2
Luba	LUB	2009-05-21	2009-05-22	May	03-04	2	HLC	F	4	2
Luba	LUB	2009-05-21	2009-05-22	May	03-04	4	HLC	F	6	4
Luba	LUB	2009-05-21	2009-05-22	May	02-03	4	HLC	D	7	0
Luba	LUB	2009-05-21	2009-05-22	May	02-03	1	HLC	D	9	2
Luba	LUB	2009-05-21	2009-05-22	May	02-03	3	HLC	D	2	1
Luba	LUB	2009-05-21	2009-05-22	May	02-03	3	HLC	F	1	0
Luba	LUB	2009-05-21	2009-05-22	May	02-03	1	HLC	F	9	1
Luba	LUB	2009-05-21	2009-05-22	May	02-03	4	HLC	F	8	4
Luba	LUB	2009-05-21	2009-05-22	May	02-03	2	HLC	F	2	2
Luba	LUB	2009-05-21	2009-05-22	May	01-02	3	HLC	D	3	1
Luba	LUB	2009-05-21	2009-05-22	May	01-02	1	HLC	D	10	3
Luba	LUB	2009-05-21	2009-05-22	May	01-02	3	HLC	F	2	0
Luba	LUB	2009-05-21	2009-05-22	May	01-02	1	HLC	F	5	1
Luba	LUB	2009-05-21	2009-05-22	May	01-02	2	HLC	F	6	5
Luba	LUB	2009-05-21	2009-05-22	May	01-02	4	HLC	F	18	2
Luba	LUB	2009-05-21	2009-05-22	May	00-01	3	HLC	D	3	1
Luba	LUB	2009-05-21	2009-05-22	May	00-01	1	HLC	D	11	3
Luba	LUB	2009-05-21	2009-05-22	May	00-01	4	HLC	F	17	0
Luba	LUB	2009-05-21	2009-05-22	May	00-01	3	HLC	F	13	3
Luba	LUB	2009-05-21	2009-05-22	May	00-01	1	HLC	F	4	1
Luba	LUB	2009-05-21	2009-05-22	May	23-00	2	HLC	D	2	0
Luba	LUB	2009-05-21	2009-05-22	May	23-00	3	HLC	D	1	0
Luba	LUB	2009-05-21	2009-05-22	May	23-00	1	HLC	D	8	2
Luba	LUB	2009-05-21	2009-05-22	May	23-00	1	HLC	F	5	0
Luba	LUB	2009-05-21	2009-05-22	May	23-00	2	HLC	F	5	1
Luba	LUB	2009-05-21	2009-05-22	May	23-00	4	HLC	F	15	0
Luba	LUB	2009-05-21	2009-05-22	May	23-00	3	HLC	F	2	0
Luba	LUB	2009-05-21	2009-05-22	May	22-23	3	HLC	D	3	1
Luba	LUB	2009-05-21	2009-05-22	May	22-23	2	HLC	D	5	0
Luba	LUB	2009-05-21	2009-05-22	May	22-23	1	HLC	D	6	2
Luba	LUB	2009-05-21	2009-05-22	May	22-23	2	HLC	F	5	1
Luba	LUB	2009-05-21	2009-05-22	May	22-23	3	HLC	F	2	0
Luba	LUB	2009-05-21	2009-05-22	May	22-23	4	HLC	F	20	1
Luba	LUB	2009-05-21	2009-05-22	May	21-22	1	HLC	D	5	2
Luba	LUB	2009-05-21	2009-05-22	May	21-22	3	HLC	D	1	1
Luba	LUB	2009-05-21	2009-05-22	May	21-22	4	HLC	D	6	2
Luba	LUB	2009-05-21	2009-05-22	May	21-22	2	HLC	D	7	2
Luba	LUB	2009-05-21	2009-05-22	May	21-22	1	HLC	F	8	3
Luba	LUB	2009-05-21	2009-05-22	May	21-22	3	HLC	F	1	0
Luba	LUB	2009-05-21	2009-05-22	May	21-22	2	HLC	F	8	1
Luba	LUB	2009-05-21	2009-05-22	May	21-22	4	HLC	F	10	1
Luba	LUB	2009-05-21	2009-05-22	May	20-21	2	HLC	D	2	1
Luba	LUB	2009-05-21	2009-05-22	May	20-21	1	HLC	D	1	0
Luba	LUB	2009-05-21	2009-05-22	May	20-21	3	HLC	D	1	0
Luba	LUB	2009-05-21	2009-05-22	May	20-21	2	HLC	F	6	1
Luba	LUB	2009-05-21	2009-05-22	May	20-21	4	HLC	F	5	1
Luba	LUB	2009-05-21	2009-05-22	May	20-21	1	HLC	F	2	2
Luba	LUB	2009-05-22	2009-05-23	May	05-06	2	HLC	D	1	0
Luba	LUB	2009-05-22	2009-05-23	May	05-06	3	HLC	F	3	0
Luba	LUB	2009-05-22	2009-05-23	May	04-05	1	HLC	D	7	1
Luba	LUB	2009-05-22	2009-05-23	May	04-05	4	HLC	D	7	0
Luba	LUB	2009-05-22	2009-05-23	May	04-05	4	HLC	F	5	1
Luba	LUB	2009-05-22	2009-05-23	May	04-05	2	HLC	F	4	0
Luba	LUB	2009-05-22	2009-05-23	May	03-04	1	HLC	D	13	1
Luba	LUB	2009-05-22	2009-05-23	May	03-04	2	HLC	F	7	1
Luba	LUB	2009-05-22	2009-05-23	May	03-04	4	HLC	F	2	1
Luba	LUB	2009-05-22	2009-05-23	May	03-04	3	HLC	F	4	1
Luba	LUB	2009-05-22	2009-05-23	May	03-04	1	HLC	F	2	1
Luba	LUB	2009-05-22	2009-05-23	May	02-03	2	HLC	D	1	0
Luba	LUB	2009-05-22	2009-05-23	May	02-03	1	HLC	D	15	0
Luba	LUB	2009-05-22	2009-05-23	May	02-03	4	HLC	F	13	2
Luba	LUB	2009-05-22	2009-05-23	May	02-03	2	HLC	F	3	1
Luba	LUB	2009-05-22	2009-05-23	May	02-03	3	HLC	F	3	2
Luba	LUB	2009-05-22	2009-05-23	May	01-02	2	HLC	D	1	1
Luba	LUB	2009-05-22	2009-05-23	May	01-02	3	HLC	D	7	2
Luba	LUB	2009-05-22	2009-05-23	May	01-02	4	HLC	D	13	4
Luba	LUB	2009-05-22	2009-05-23	May	01-02	2	HLC	D	6	3
Luba	LUB	2009-05-22	2009-05-23	May	01-02	3	HLC	D	2	0
Luba	LUB	2009-05-22	2009-05-23	May	01-02	4	HLC	D	23	2
Luba	LUB	2009-05-22	2009-05-23	May	01-02	4	HLC	F	10	3
Luba	LUB	2009-05-22	2009-05-23	May	01-02	2	HLC	F	1	0
Luba	LUB	2009-05-22	2009-05-23	May	01-02	4	HLC	F	7	1
Luba	LUB	2009-05-22	2009-05-23	May	01-02	3	HLC	F	3	2
Luba	LUB	2009-05-22	2009-05-23	May	01-02	2	HLC	F	6	2
Luba	LUB	2009-05-22	2009-05-23	May	01-02	3	HLC	F	3	0
Luba	LUB	2009-05-22	2009-05-23	May	00-01	1	HLC	D	10	6
Luba	LUB	2009-05-22	2009-05-23	May	23-00	1	HLC	D	14	1
Luba	LUB	2009-05-22	2009-05-23	May	23-00	2	HLC	D	11	0
Luba	LUB	2009-05-22	2009-05-23	May	23-00	4	HLC	D	5	3
Luba	LUB	2009-05-22	2009-05-23	May	23-00	1	HLC	F	1	1
Luba	LUB	2009-05-22	2009-05-23	May	23-00	4	HLC	F	5	2
Luba	LUB	2009-05-22	2009-05-23	May	23-00	3	HLC	F	6	1
Luba	LUB	2009-05-22	2009-05-23	May	23-00	2	HLC	F	2	0
Luba	LUB	2009-05-22	2009-05-23	May	22-23	3	HLC	D	10	2
Luba	LUB	2009-05-22	2009-05-23	May	22-23	4	HLC	D	9	0
Luba	LUB	2009-05-22	2009-05-23	May	22-23	2	HLC	D	13	3
Luba	LUB	2009-05-22	2009-05-23	May	22-23	1	HLC	D	4	0
Luba	LUB	2009-05-22	2009-05-23	May	22-23	3	HLC	F	3	2
Luba	LUB	2009-05-22	2009-05-23	May	22-23	1	HLC	F	1	1
Luba	LUB	2009-05-22	2009-05-23	May	22-23	2	HLC	F	12	1
Luba	LUB	2009-05-22	2009-05-23	May	22-23	4	HLC	F	6	2
Luba	LUB	2009-05-22	2009-05-23	May	21-22	1	HLC	D	6	0
Luba	LUB	2009-05-22	2009-05-23	May	21-22	4	HLC	D	1	0
Luba	LUB	2009-05-22	2009-05-23	May	21-22	2	HLC	D	18	3
Luba	LUB	2009-05-22	2009-05-23	May	21-22	3	HLC	D	6	1
Luba	LUB	2009-05-22	2009-05-23	May	21-22	1	HLC	F	3	0
Luba	LUB	2009-05-22	2009-05-23	May	21-22	3	HLC	F	3	0
Luba	LUB	2009-05-22	2009-05-23	May	21-22	4	HLC	F	4	0
Luba	LUB	2009-05-22	2009-05-23	May	20-21	2	HLC	D	1	1
Luba	LUB	2009-05-22	2009-05-23	May	20-21	4	HLC	D	4	0
Luba	LUB	2009-05-22	2009-05-23	May	20-21	1	HLC	D	5	0
Luba	LUB	2009-05-22	2009-05-23	May	20-21	1	HLC	F	3	1
Luba	LUB	2009-05-22	2009-05-23	May	19-20	3	HLC	D	1	0
Luba	LUB	2009-05-22	2009-05-23	May	19-20	2	HLC	D	1	0
Luba	LUB	2009-05-22	2009-05-23	May	19-20	1	HLC	F	5	0
Luba	LUB	2009-05-22	2009-05-23	May	19-20	4	HLC	F	2	0
Riaba	RIA	2009-05-25	2009-05-26	May	05-06	4	HLC	D	1	0
Riaba	RIA	2009-05-25	2009-05-26	May	03-04	4	HLC	D	2	1
Riaba	RIA	2009-05-25	2009-05-26	May	03-04	1	HLC	F	1	0
Riaba	RIA	2009-05-25	2009-05-26	May	02-03	4	HLC	D	2	1
Riaba	RIA	2009-05-25	2009-05-26	May	02-03	3	HLC	F	2	0
Riaba	RIA	2009-05-25	2009-05-26	May	02-03	2	HLC	F	2	0
Riaba	RIA	2009-05-25	2009-05-26	May	02-03	1	HLC	F	4	1
Riaba	RIA	2009-05-25	2009-05-26	May	01-02	4	HLC	D	2	0
Riaba	RIA	2009-05-25	2009-05-26	May	01-02	2	HLC	D	1	0
Riaba	RIA	2009-05-25	2009-05-26	May	01-02	2	HLC	F	3	2
Riaba	RIA	2009-05-25	2009-05-26	May	01-02	4	HLC	F	2	0
Riaba	RIA	2009-05-25	2009-05-26	May	01-02	1	HLC	F	8	2
Riaba	RIA	2009-05-25	2009-05-26	May	01-02	3	HLC	F	4	2
Riaba	RIA	2009-05-25	2009-05-26	May	00-01	1	HLC	D	3	1
Riaba	RIA	2009-05-25	2009-05-26	May	00-01	1	HLC	F	4	0
Riaba	RIA	2009-05-25	2009-05-26	May	00-01	4	HLC	F	2	0
Riaba	RIA	2009-05-25	2009-05-26	May	00-01	2	HLC	F	5	0
Riaba	RIA	2009-05-25	2009-05-26	May	00-01	3	HLC	F	5	1
Riaba	RIA	2009-05-25	2009-05-26	May	23-00	1	HLC	D	1	0
Riaba	RIA	2009-05-25	2009-05-26	May	23-00	2	HLC	D	8	2
Riaba	RIA	2009-05-25	2009-05-26	May	23-00	4	HLC	D	1	1
Riaba	RIA	2009-05-25	2009-05-26	May	23-00	4	HLC	F	1	0
Riaba	RIA	2009-05-25	2009-05-26	May	23-00	2	HLC	F	5	1
Riaba	RIA	2009-05-25	2009-05-26	May	22-23	3	HLC	D	2	0
Riaba	RIA	2009-05-25	2009-05-26	May	22-23	4	HLC	D	3	0
Riaba	RIA	2009-05-25	2009-05-26	May	22-23	2	HLC	D	4	1
Riaba	RIA	2009-05-25	2009-05-26	May	22-23	4	HLC	F	2	1
Riaba	RIA	2009-05-25	2009-05-26	May	22-23	2	HLC	F	2	0
Riaba	RIA	2009-05-25	2009-05-26	May	22-23	1	HLC	F	1	0
Riaba	RIA	2009-05-25	2009-05-26	May	21-22	1	HLC	D	4	0
Riaba	RIA	2009-05-25	2009-05-26	May	21-22	4	HLC	D	3	0
Riaba	RIA	2009-05-25	2009-05-26	May	21-22	2	HLC	D	1	0
Riaba	RIA	2009-05-25	2009-05-26	May	21-22	2	HLC	F	2	0
Riaba	RIA	2009-05-25	2009-05-26	May	21-22	3	HLC	F	1	0
Riaba	RIA	2009-05-25	2009-05-26	May	20-21	1	HLC	D	2	0
Riaba	RIA	2009-05-25	2009-05-26	May	20-21	4	HLC	F	2	1
Riaba	RIA	2009-05-25	2009-05-26	May	20-21	3	HLC	F	1	0
Riaba	RIA	2009-05-25	2009-05-26	May	20-21	1	HLC	F	1	0
Riaba	RIA	2009-05-25	2009-05-26	May	19-20	2	HLC	D	1	0
Riaba	RIA	2009-05-25	2009-05-26	May	19-20	1	HLC	F	1	0
Riaba	RIA	2009-05-25	2009-05-26	May	19-20	3	HLC	F	1	0
Riaba	RIA	2009-05-26	2009-05-27	May	05-06	4	HLC	D	0	0
Riaba	RIA	2009-05-26	2009-05-27	May	05-06	1	HLC	D	10	4
Riaba	RIA	2009-05-26	2009-05-27	May	05-06	3	HLC	F	2	0
Riaba	RIA	2009-05-26	2009-05-27	May	05-06	4	HLC	F	1	1
Riaba	RIA	2009-05-26	2009-05-27	May	04-05	1	HLC	F	5	2
Riaba	RIA	2009-05-26	2009-05-27	May	03-04	1	HLC	F	13	1
Riaba	RIA	2009-05-26	2009-05-27	May	03-04	2	HLC	F	3	1
Riaba	RIA	2009-05-26	2009-05-27	May	02-03	4	HLC	D	1	0
Riaba	RIA	2009-05-26	2009-05-27	May	02-03	2	HLC	D	2	1
Riaba	RIA	2009-05-26	2009-05-27	May	02-03	4	HLC	F	0	0
Riaba	RIA	2009-05-26	2009-05-27	May	02-03	1	HLC	F	5	2
Riaba	RIA	2009-05-26	2009-05-27	May	01-02	3	HLC	D	1	0
Riaba	RIA	2009-05-26	2009-05-27	May	01-02	2	HLC	D	3	0
Riaba	RIA	2009-05-26	2009-05-27	May	01-02	2	HLC	F	2	0
Riaba	RIA	2009-05-26	2009-05-27	May	01-02	1	HLC	F	16	3
Riaba	RIA	2009-05-26	2009-05-27	May	01-02	3	HLC	F	9	3
Riaba	RIA	2009-05-26	2009-05-27	May	01-02	4	HLC	F	3	1
Riaba	RIA	2009-05-26	2009-05-27	May	00-01	2	HLC	D	2	0
Riaba	RIA	2009-05-26	2009-05-27	May	00-01	4	HLC	D	3	1
Riaba	RIA	2009-05-26	2009-05-27	May	00-01	1	HLC	D	1	0
Riaba	RIA	2009-05-26	2009-05-27	May	00-01	1	HLC	F	20	2
Riaba	RIA	2009-05-26	2009-05-27	May	00-01	4	HLC	F	9	1
Riaba	RIA	2009-05-26	2009-05-27	May	00-01	2	HLC	F	7	1
Riaba	RIA	2009-05-26	2009-05-27	May	23-00	4	HLC	D	1	0
Riaba	RIA	2009-05-26	2009-05-27	May	23-00	1	HLC	D	1	1
Riaba	RIA	2009-05-26	2009-05-27	May	23-00	2	HLC	F	4	1
Riaba	RIA	2009-05-26	2009-05-27	May	23-00	1	HLC	F	13	0
Riaba	RIA	2009-05-26	2009-05-27	May	23-00	4	HLC	F	2	0
Riaba	RIA	2009-05-26	2009-05-27	May	22-23	4	HLC	D	1	1
Riaba	RIA	2009-05-26	2009-05-27	May	22-23	2	HLC	D	2	0
Riaba	RIA	2009-05-26	2009-05-27	May	22-23	1	HLC	D	22	4
Riaba	RIA	2009-05-26	2009-05-27	May	22-23	2	HLC	F	6	2
Riaba	RIA	2009-05-26	2009-05-27	May	22-23	3	HLC	F	1	1
Riaba	RIA	2009-05-26	2009-05-27	May	22-23	4	HLC	F	2	1
Riaba	RIA	2009-05-26	2009-05-27	May	21-22	2	HLC	D	6	4
Riaba	RIA	2009-05-26	2009-05-27	May	21-22	3	HLC	D	3	1
Riaba	RIA	2009-05-26	2009-05-27	May	21-22	4	HLC	F	6	0
Riaba	RIA	2009-05-26	2009-05-27	May	21-22	3	HLC	F	1	1
Riaba	RIA	2009-05-26	2009-05-27	May	21-22	1	HLC	F	17	5
Riaba	RIA	2009-05-26	2009-05-27	May	20-21	1	HLC	D	1	0
Riaba	RIA	2009-05-26	2009-05-27	May	20-21	4	HLC	D	2	1
Riaba	RIA	2009-05-26	2009-05-27	May	20-21	4	HLC	F	1	0
Riaba	RIA	2009-05-26	2009-05-27	May	19-20	3	HLC	D	5	1
Riaba	RIA	2009-05-26	2009-05-27	May	19-20	1	HLC	F	3	0
Riaba	RIA	2009-05-26	2009-05-27	May	19-20	3	HLC	F	3	0
Riaba	RIA	2009-05-26	2009-05-27	May	19-20	4	HLC	F	0	0
Mongola	MON	2009-07-06	2009-07-07	July	05-06	3	HLC	D	2	1
Mongola	MON	2009-07-06	2009-07-07	July	05-06	4	HLC	D	13	6
Mongola	MON	2009-07-06	2009-07-07	July	05-06	1	HLC	D	17	9
Mongola	MON	2009-07-06	2009-07-07	July	05-06	2	HLC	D	3	0
Mongola	MON	2009-07-06	2009-07-07	July	05-06	1	HLC	F	8	2
Mongola	MON	2009-07-06	2009-07-07	July	05-06	1	HLC	F	5	3
Mongola	MON	2009-07-06	2009-07-07	July	05-06	2	HLC	F	6	2
Mongola	MON	2009-07-06	2009-07-07	July	04-05	2	HLC	D	0	0
Mongola	MON	2009-07-06	2009-07-07	July	04-05	3	HLC	D	7	0
Mongola	MON	2009-07-06	2009-07-07	July	04-05	4	HLC	D	18	2
Mongola	MON	2009-07-06	2009-07-07	July	04-05	1	HLC	F	11	1
Mongola	MON	2009-07-06	2009-07-07	July	04-05	4	HLC	F	4	2
Mongola	MON	2009-07-06	2009-07-07	July	04-05	3	HLC	F	12	4
Mongola	MON	2009-07-06	2009-07-07	July	03-04	1	HLC	D	29	2
Mongola	MON	2009-07-06	2009-07-07	July	03-04	2	HLC	D	3	1
Mongola	MON	2009-07-06	2009-07-07	July	03-04	4	HLC	D	5	1
Mongola	MON	2009-07-06	2009-07-07	July	03-04	1	HLC	F	14	1
Mongola	MON	2009-07-06	2009-07-07	July	03-04	4	HLC	F	3	3
Mongola	MON	2009-07-06	2009-07-07	July	02-03	1	HLC	D	18	10
Mongola	MON	2009-07-06	2009-07-07	July	02-03	1	HLC	F	13	2
Mongola	MON	2009-07-06	2009-07-07	July	02-03	3	HLC	F	14	6
Mongola	MON	2009-07-06	2009-07-07	July	02-03	3	HLC	F	2	1
Mongola	MON	2009-07-06	2009-07-07	July	02-03	4	HLC	F	7	4
Mongola	MON	2009-07-06	2009-07-07	July	02-03	2	HLC	F	1	0
Mongola	MON	2009-07-06	2009-07-07	July	01-02	3	HLC	D	2	0
Mongola	MON	2009-07-06	2009-07-07	July	01-02	4	HLC	D	1	1
Mongola	MON	2009-07-06	2009-07-07	July	01-02	2	HLC	D	7	4
Mongola	MON	2009-07-06	2009-07-07	July	01-02	1	HLC	D	21	8
Mongola	MON	2009-07-06	2009-07-07	July	01-02	3	HLC	F	3	0
Mongola	MON	2009-07-06	2009-07-07	July	01-02	4	HLC	F	4	3
Mongola	MON	2009-07-06	2009-07-07	July	01-02	1	HLC	F	14	7
Mongola	MON	2009-07-06	2009-07-07	July	00-01	1	HLC	D	12	1
Mongola	MON	2009-07-06	2009-07-07	July	00-01	3	HLC	D	2	0
Mongola	MON	2009-07-06	2009-07-07	July	00-01	4	HLC	D	8	2
Mongola	MON	2009-07-06	2009-07-07	July	00-01	2	HLC	D	4	3
Mongola	MON	2009-07-06	2009-07-07	July	00-01	1	HLC	F	4	0
Mongola	MON	2009-07-06	2009-07-07	July	00-01	2	HLC	F	2	1
Mongola	MON	2009-07-06	2009-07-07	July	00-01	3	HLC	F	3	0
Mongola	MON	2009-07-06	2009-07-07	July	00-01	4	HLC	F	1	0
Mongola	MON	2009-07-06	2009-07-07	July	23-00	4	HLC	D	6	1
Mongola	MON	2009-07-06	2009-07-07	July	23-00	2	HLC	D	1	1
Mongola	MON	2009-07-06	2009-07-07	July	23-00	1	HLC	D	5	2
Mongola	MON	2009-07-06	2009-07-07	July	23-00	2	HLC	F	4	0
Mongola	MON	2009-07-06	2009-07-07	July	23-00	4	HLC	F	1	0
Mongola	MON	2009-07-06	2009-07-07	July	23-00	1	HLC	F	21	4
Mongola	MON	2009-07-06	2009-07-07	July	23-00	3	HLC	F	0	0
Mongola	MON	2009-07-06	2009-07-07	July	22-23	1	HLC	D	7	2
Mongola	MON	2009-07-06	2009-07-07	July	22-23	4	HLC	D	2	0
Mongola	MON	2009-07-06	2009-07-07	July	22-23	3	HLC	D	2	0
Mongola	MON	2009-07-06	2009-07-07	July	22-23	2	HLC	D	11	5
Mongola	MON	2009-07-06	2009-07-07	July	22-23	2	HLC	F	4	1
Mongola	MON	2009-07-06	2009-07-07	July	22-23	1	HLC	F	6	0
Mongola	MON	2009-07-06	2009-07-07	July	22-23	1	HLC	F	12	5
Mongola	MON	2009-07-06	2009-07-07	July	22-23	3	HLC	F	3	1
Mongola	MON	2009-07-06	2009-07-07	July	21-22	3	HLC	D	0	0
Mongola	MON	2009-07-06	2009-07-07	July	21-22	1	HLC	D	2	1
Mongola	MON	2009-07-06	2009-07-07	July	21-22	2	HLC	D	3	2
Mongola	MON	2009-07-06	2009-07-07	July	21-22	1	HLC	F	2	0
Mongola	MON	2009-07-06	2009-07-07	July	21-22	3	HLC	F	5	3
Mongola	MON	2009-07-06	2009-07-07	July	21-22	4	HLC	F	0	0
Mongola	MON	2009-07-06	2009-07-07	July	21-22	2	HLC	F	3	0
Mongola	MON	2009-07-06	2009-07-07	July	20-21	1	HLC	D	2	1
Mongola	MON	2009-07-06	2009-07-07	July	20-21	2	HLC	D	3	2
Mongola	MON	2009-07-06	2009-07-07	July	20-21	2	HLC	F	0	0
Mongola	MON	2009-07-06	2009-07-07	July	19-20	1	HLC	D	2	1
Mongola	MON	2009-07-06	2009-07-07	July	19-20	2	HLC	D	0	0
Mongola	MON	2009-07-06	2009-07-07	July	19-20	3	HLC	F	0	0
Mongola	MON	2009-07-06	2009-07-07	July	19-20	1	HLC	F	3	0
Mongola	MON	2009-07-07	2009-07-08	July	05-06	3	HLC	D	7	6
Mongola	MON	2009-07-07	2009-07-08	July	05-06	2	HLC	D	3	1
Mongola	MON	2009-07-07	2009-07-08	July	05-06	4	HLC	D	5	3
Mongola	MON	2009-07-07	2009-07-08	July	05-06	1	HLC	D	15	6
Mongola	MON	2009-07-07	2009-07-08	July	05-06	3	HLC	F	3	2
Mongola	MON	2009-07-07	2009-07-08	July	05-06	1	HLC	F	10	5
Mongola	MON	2009-07-07	2009-07-08	July	05-06	2	HLC	F	0	0
Mongola	MON	2009-07-07	2009-07-08	July	05-06	4	HLC	F	3	2
Mongola	MON	2009-07-07	2009-07-08	July	04-05	4	HLC	D	3	0
Mongola	MON	2009-07-07	2009-07-08	July	04-05	3	HLC	D	6	2
Mongola	MON	2009-07-07	2009-07-08	July	04-05	1	HLC	D	27	8
Mongola	MON	2009-07-07	2009-07-08	July	04-05	1	HLC	F	15	4
Mongola	MON	2009-07-07	2009-07-08	July	04-05	3	HLC	F	5	2
Mongola	MON	2009-07-07	2009-07-08	July	03-04	4	HLC	D	11	8
Mongola	MON	2009-07-07	2009-07-08	July	03-04	3	HLC	D	10	3
Mongola	MON	2009-07-07	2009-07-08	July	03-04	2	HLC	D	13	4
Mongola	MON	2009-07-07	2009-07-08	July	03-04	1	HLC	D	11	1
Mongola	MON	2009-07-07	2009-07-08	July	03-04	2	HLC	F	10	5
Mongola	MON	2009-07-07	2009-07-08	July	03-04	1	HLC	F	3	1
Mongola	MON	2009-07-07	2009-07-08	July	03-04	3	HLC	F	13	8
Mongola	MON	2009-07-07	2009-07-08	July	03-04	4	HLC	F	15	3
Mongola	MON	2009-07-07	2009-07-08	July	02-03	3	HLC	D	6	2
Mongola	MON	2009-07-07	2009-07-08	July	02-03	1	HLC	D	2	0
Mongola	MON	2009-07-07	2009-07-08	July	02-03	2	HLC	D	0	0
Mongola	MON	2009-07-07	2009-07-08	July	02-03	2	HLC	F	9	3
Mongola	MON	2009-07-07	2009-07-08	July	02-03	3	HLC	F	7	3
Mongola	MON	2009-07-07	2009-07-08	July	02-03	1	HLC	F	6	4
Mongola	MON	2009-07-07	2009-07-08	July	02-03	4	HLC	F	0	0
Mongola	MON	2009-07-07	2009-07-08	July	01-02	2	HLC	D	4	2
Mongola	MON	2009-07-07	2009-07-08	July	01-02	3	HLC	D	8	4
Mongola	MON	2009-07-07	2009-07-08	July	01-02	4	HLC	D	3	1
Mongola	MON	2009-07-07	2009-07-08	July	01-02	1	HLC	D	5	0
Mongola	MON	2009-07-07	2009-07-08	July	01-02	3	HLC	F	10	4
Mongola	MON	2009-07-07	2009-07-08	July	01-02	1	HLC	F	0	0
Mongola	MON	2009-07-07	2009-07-08	July	01-02	4	HLC	F	23	5
Mongola	MON	2009-07-07	2009-07-08	July	01-02	2	HLC	F	27	6
Mongola	MON	2009-07-07	2009-07-08	July	00-01	2	HLC	D	5	0
Mongola	MON	2009-07-07	2009-07-08	July	00-01	1	HLC	F	40	10
Mongola	MON	2009-07-07	2009-07-08	July	00-01	1	HLC	F	2	0
Mongola	MON	2009-07-07	2009-07-08	July	00-01	2	HLC	F	3	1
Mongola	MON	2009-07-07	2009-07-08	July	23-00	1	HLC	D	6	2
Mongola	MON	2009-07-07	2009-07-08	July	23-00	2	HLC	D	7	2
Mongola	MON	2009-07-07	2009-07-08	July	23-00	3	HLC	D	12	5
Mongola	MON	2009-07-07	2009-07-08	July	23-00	4	HLC	D	4	0
Mongola	MON	2009-07-07	2009-07-08	July	23-00	4	HLC	F	23	7
Mongola	MON	2009-07-07	2009-07-08	July	23-00	3	HLC	F	13	2
Mongola	MON	2009-07-07	2009-07-08	July	23-00	2	HLC	F	8	2
Mongola	MON	2009-07-07	2009-07-08	July	23-00	1	HLC	F	30	10
Mongola	MON	2009-07-07	2009-07-08	July	22-23	3	HLC	D	5	2
Mongola	MON	2009-07-07	2009-07-08	July	22-23	1	HLC	D	1	1
Mongola	MON	2009-07-07	2009-07-08	July	22-23	2	HLC	D	6	0
Mongola	MON	2009-07-07	2009-07-08	July	22-23	4	HLC	F	6	1
Mongola	MON	2009-07-07	2009-07-08	July	22-23	2	HLC	F	12	6
Mongola	MON	2009-07-07	2009-07-08	July	22-23	1	HLC	F	27	1
Mongola	MON	2009-07-07	2009-07-08	July	22-23	3	HLC	F	4	0
Mongola	MON	2009-07-07	2009-07-08	July	21-22	3	HLC	D	14	2
Mongola	MON	2009-07-07	2009-07-08	July	21-22	2	HLC	D	6	0
Mongola	MON	2009-07-07	2009-07-08	July	21-22	1	HLC	D	2	0
Mongola	MON	2009-07-07	2009-07-08	July	21-22	4	HLC	D	1	0
Mongola	MON	2009-07-07	2009-07-08	July	21-22	1	HLC	F	31	9
Mongola	MON	2009-07-07	2009-07-08	July	21-22	2	HLC	F	8	1
Mongola	MON	2009-07-07	2009-07-08	July	21-22	3	HLC	F	5	1
Mongola	MON	2009-07-07	2009-07-08	July	21-22	4	HLC	F	8	3
Mongola	MON	2009-07-07	2009-07-08	July	20-21	1	HLC	D	2	1
Mongola	MON	2009-07-07	2009-07-08	July	20-21	3	HLC	D	9	2
Mongola	MON	2009-07-07	2009-07-08	July	20-21	2	HLC	D	5	1
Mongola	MON	2009-07-07	2009-07-08	July	20-21	4	HLC	D	1	0
Mongola	MON	2009-07-07	2009-07-08	July	20-21	4	HLC	F	10	3
Mongola	MON	2009-07-07	2009-07-08	July	20-21	1	HLC	F	2	5
Mongola	MON	2009-07-07	2009-07-08	July	20-21	2	HLC	F	10	0
Mongola	MON	2009-07-07	2009-07-08	July	20-21	3	HLC	F	9	0
Mongola	MON	2009-07-07	2009-07-08	July	19-20	3	HLC	D	5	2
Mongola	MON	2009-07-07	2009-07-08	July	19-20	2	HLC	D	1	0
Mongola	MON	2009-07-07	2009-07-08	July	19-20	1	HLC	F	16	3
Mongola	MON	2009-07-07	2009-07-08	July	19-20	3	HLC	F	4	2
Mongola	MON	2009-07-07	2009-07-08	July	19-20	2	HLC	F	18	4
Luba	LUB	2009-07-09	2009-07-10	July	05-06	1	HLC	D	4	2
Luba	LUB	2009-07-09	2009-07-10	July	04-05	4	HLC	D	16	3
Luba	LUB	2009-07-09	2009-07-10	July	04-05	1	HLC	D	3	2
Luba	LUB	2009-07-09	2009-07-10	July	04-05	3	HLC	F	7	1
Luba	LUB	2009-07-09	2009-07-10	July	04-05	2	HLC	F	4	1
Luba	LUB	2009-07-09	2009-07-10	July	04-05	4	HLC	F	2	0
Luba	LUB	2009-07-09	2009-07-10	July	03-04	1	HLC	D	1	0
Luba	LUB	2009-07-09	2009-07-10	July	03-04	3	HLC	D	3	0
Luba	LUB	2009-07-09	2009-07-10	July	03-04	4	HLC	D	23	8
Luba	LUB	2009-07-09	2009-07-10	July	03-04	2	HLC	F	10	3
Luba	LUB	2009-07-09	2009-07-10	July	03-04	1	HLC	F	2	0
Luba	LUB	2009-07-09	2009-07-10	July	03-04	4	HLC	F	40	3
Luba	LUB	2009-07-09	2009-07-10	July	03-04	3	HLC	F	5	1
Luba	LUB	2009-07-09	2009-07-10	July	02-03	4	HLC	D	34	4
Luba	LUB	2009-07-09	2009-07-10	July	02-03	3	HLC	D	4	1
Luba	LUB	2009-07-09	2009-07-10	July	02-03	4	HLC	F	31	5
Luba	LUB	2009-07-09	2009-07-10	July	02-03	3	HLC	F	8	0
Luba	LUB	2009-07-09	2009-07-10	July	02-03	2	HLC	F	10	4
Luba	LUB	2009-07-09	2009-07-10	July	01-02	1	HLC	D	4	1
Luba	LUB	2009-07-09	2009-07-10	July	01-02	4	HLC	D	17	0
Luba	LUB	2009-07-09	2009-07-10	July	01-02	3	HLC	D	3	0
Luba	LUB	2009-07-09	2009-07-10	July	01-02	4	HLC	F	19	3
Luba	LUB	2009-07-09	2009-07-10	July	01-02	3	HLC	F	1	0
Luba	LUB	2009-07-09	2009-07-10	July	01-02	1	HLC	F	1	0
Luba	LUB	2009-07-09	2009-07-10	July	01-02	2	HLC	F	12	4
Luba	LUB	2009-07-09	2009-07-10	July	00-01	3	HLC	D	6	1
Luba	LUB	2009-07-09	2009-07-10	July	00-01	1	HLC	D	1	1
Luba	LUB	2009-07-09	2009-07-10	July	00-01	4	HLC	D	6	0
Luba	LUB	2009-07-09	2009-07-10	July	00-01	3	HLC	F	19	1
Luba	LUB	2009-07-09	2009-07-10	July	00-01	4	HLC	F	30	5
Luba	LUB	2009-07-09	2009-07-10	July	00-01	1	HLC	F	1	1
Luba	LUB	2009-07-09	2009-07-10	July	00-01	2	HLC	F	15	3
Luba	LUB	2009-07-09	2009-07-10	July	23-00	1	HLC	D	8	2
Luba	LUB	2009-07-09	2009-07-10	July	23-00	4	HLC	D	8	1
Luba	LUB	2009-07-09	2009-07-10	July	23-00	3	HLC	D	11	1
Luba	LUB	2009-07-09	2009-07-10	July	23-00	4	HLC	F	35	3
Luba	LUB	2009-07-09	2009-07-10	July	23-00	3	HLC	F	13	0
Luba	LUB	2009-07-09	2009-07-10	July	23-00	1	HLC	F	5	0
Luba	LUB	2009-07-09	2009-07-10	July	23-00	2	HLC	F	8	0
Luba	LUB	2009-07-09	2009-07-10	July	22-23	2	HLC	D	0	0
Luba	LUB	2009-07-09	2009-07-10	July	22-23	3	HLC	D	3	0
Luba	LUB	2009-07-09	2009-07-10	July	22-23	1	HLC	D	1	0
Luba	LUB	2009-07-09	2009-07-10	July	22-23	4	HLC	D	13	3
Luba	LUB	2009-07-09	2009-07-10	July	22-23	3	HLC	F	6	0
Luba	LUB	2009-07-09	2009-07-10	July	22-23	4	HLC	F	42	4
Luba	LUB	2009-07-09	2009-07-10	July	22-23	1	HLC	F	7	1
Luba	LUB	2009-07-09	2009-07-10	July	22-23	2	HLC	F	11	0
Luba	LUB	2009-07-09	2009-07-10	July	21-22	1	HLC	D	1	0
Luba	LUB	2009-07-09	2009-07-10	July	21-22	4	HLC	D	8	0
Luba	LUB	2009-07-09	2009-07-10	July	21-22	3	HLC	D	3	0
Luba	LUB	2009-07-09	2009-07-10	July	21-22	4	HLC	F	30	3
Luba	LUB	2009-07-09	2009-07-10	July	21-22	2	HLC	F	1	0
Luba	LUB	2009-07-09	2009-07-10	July	21-22	3	HLC	F	3	2
Luba	LUB	2009-07-09	2009-07-10	July	20-21	4	HLC	D	3	0
Luba	LUB	2009-07-09	2009-07-10	July	20-21	3	HLC	D	2	0
Luba	LUB	2009-07-09	2009-07-10	July	20-21	1	HLC	F	1	0
Luba	LUB	2009-07-09	2009-07-10	July	20-21	4	HLC	F	7	0
Luba	LUB	2009-07-09	2009-07-10	July	20-21	3	HLC	F	1	1
Luba	LUB	2009-07-09	2009-07-10	July	19-20	1	HLC	D	0	0
Luba	LUB	2009-07-09	2009-07-10	July	19-20	4	HLC	D	1	0
Luba	LUB	2009-07-09	2009-07-10	July	19-20	3	HLC	F	0	0
Luba	LUB	2009-07-09	2009-07-10	July	19-20	1	HLC	F	3	1
Luba	LUB	2009-07-09	2009-07-10	July	19-20	4	HLC	F	2	0
Luba	LUB	2009-07-10	2009-07-11	July	05-06	3	HLC	D	4	1
Luba	LUB	2009-07-10	2009-07-11	July	05-06	1	HLC	D	6	3
Luba	LUB	2009-07-10	2009-07-11	July	05-06	2	HLC	F	11	3
Luba	LUB	2009-07-10	2009-07-11	July	04-05	3	HLC	D	3	0
Luba	LUB	2009-07-10	2009-07-11	July	04-05	4	HLC	F	27	12
Luba	LUB	2009-07-10	2009-07-11	July	04-05	3	HLC	F	2	0
Luba	LUB	2009-07-10	2009-07-11	July	04-05	2	HLC	F	2	0
Luba	LUB	2009-07-10	2009-07-11	July	04-05	1	HLC	F	4	2
Luba	LUB	2009-07-10	2009-07-11	July	03-04	3	HLC	D	2	0
Luba	LUB	2009-07-10	2009-07-11	July	03-04	2	HLC	F	3	1
Luba	LUB	2009-07-10	2009-07-11	July	03-04	4	HLC	F	9	4
Luba	LUB	2009-07-10	2009-07-11	July	03-04	3	HLC	F	4	0
Luba	LUB	2009-07-10	2009-07-11	July	02-03	4	HLC	D	5	2
Luba	LUB	2009-07-10	2009-07-11	July	02-03	1	HLC	D	8	4
Luba	LUB	2009-07-10	2009-07-11	July	02-03	2	HLC	D	3	0
Luba	LUB	2009-07-10	2009-07-11	July	02-03	3	HLC	D	5	1
Luba	LUB	2009-07-10	2009-07-11	July	02-03	2	HLC	F	3	0
Luba	LUB	2009-07-10	2009-07-11	July	02-03	1	HLC	F	34	20
Luba	LUB	2009-07-10	2009-07-11	July	02-03	3	HLC	F	4	2
Luba	LUB	2009-07-10	2009-07-11	July	02-03	4	HLC	F	12	5
Luba	LUB	2009-07-10	2009-07-11	July	01-02	3	HLC	D	2	1
Luba	LUB	2009-07-10	2009-07-11	July	01-02	1	HLC	D	13	5
Luba	LUB	2009-07-10	2009-07-11	July	01-02	4	HLC	D	14	0
Luba	LUB	2009-07-10	2009-07-11	July	01-02	2	HLC	D	4	1
Luba	LUB	2009-07-10	2009-07-11	July	01-02	3	HLC	F	5	2
Luba	LUB	2009-07-10	2009-07-11	July	01-02	1	HLC	F	25	10
Luba	LUB	2009-07-10	2009-07-11	July	01-02	2	HLC	F	9	2
Luba	LUB	2009-07-10	2009-07-11	July	00-01	1	HLC	D	13	5
Luba	LUB	2009-07-10	2009-07-11	July	00-01	3	HLC	D	2	0
Luba	LUB	2009-07-10	2009-07-11	July	00-01	4	HLC	D	8	3
Luba	LUB	2009-07-10	2009-07-11	July	00-01	3	HLC	D	3	1
Luba	LUB	2009-07-10	2009-07-11	July	00-01	2	HLC	F	3	0
Luba	LUB	2009-07-10	2009-07-11	July	00-01	1	HLC	F	5	2
Luba	LUB	2009-07-10	2009-07-11	July	00-01	4	HLC	F	33	20
Luba	LUB	2009-07-10	2009-07-11	July	23-00	3	HLC	D	1	0
Luba	LUB	2009-07-10	2009-07-11	July	23-00	1	HLC	D	7	2
Luba	LUB	2009-07-10	2009-07-11	July	23-00	4	HLC	D	4	1
Luba	LUB	2009-07-10	2009-07-11	July	23-00	4	HLC	D	4	1
Luba	LUB	2009-07-10	2009-07-11	July	23-00	2	HLC	D	2	1
Luba	LUB	2009-07-10	2009-07-11	July	23-00	1	HLC	F	11	4
Luba	LUB	2009-07-10	2009-07-11	July	23-00	3	HLC	F	2	0
Luba	LUB	2009-07-10	2009-07-11	July	23-00	2	HLC	F	0	0
Luba	LUB	2009-07-10	2009-07-11	July	23-00	4	HLC	F	6	2
Luba	LUB	2009-07-10	2009-07-11	July	22-23	2	HLC	D	1	0
Luba	LUB	2009-07-10	2009-07-11	July	22-23	2	HLC	D	28	10
Luba	LUB	2009-07-10	2009-07-11	July	22-23	1	HLC	D	15	8
Luba	LUB	2009-07-10	2009-07-11	July	22-23	3	HLC	F	1	0
Luba	LUB	2009-07-10	2009-07-11	July	22-23	4	HLC	F	4	1
Luba	LUB	2009-07-10	2009-07-11	July	22-23	2	HLC	F	1	0
Luba	LUB	2009-07-10	2009-07-11	July	22-23	1	HLC	F	15	6
Luba	LUB	2009-07-10	2009-07-11	July	21-22	2	HLC	D	1	0
Luba	LUB	2009-07-10	2009-07-11	July	21-22	1	HLC	D	2	1
Luba	LUB	2009-07-10	2009-07-11	July	21-22	3	HLC	D	0	0
Luba	LUB	2009-07-10	2009-07-11	July	21-22	4	HLC	D	10	2
Luba	LUB	2009-07-10	2009-07-11	July	21-22	2	HLC	F	1	0
Luba	LUB	2009-07-10	2009-07-11	July	21-22	3	HLC	F	2	1
Luba	LUB	2009-07-10	2009-07-11	July	21-22	1	HLC	F	5	2
Luba	LUB	2009-07-10	2009-07-11	July	21-22	4	HLC	F	5	0
Luba	LUB	2009-07-10	2009-07-11	July	20-21	3	HLC	D	1	0
Luba	LUB	2009-07-10	2009-07-11	July	20-21	2	HLC	D	1	0
Luba	LUB	2009-07-10	2009-07-11	July	20-21	4	HLC	D	4	0
Luba	LUB	2009-07-10	2009-07-11	July	20-21	1	HLC	D	1	1
Luba	LUB	2009-07-10	2009-07-11	July	20-21	1	HLC	F	1	0
Luba	LUB	2009-07-10	2009-07-11	July	20-21	3	HLC	F	0	0
Luba	LUB	2009-07-10	2009-07-11	July	20-21	4	HLC	F	6	3
Luba	LUB	2009-07-10	2009-07-11	July	20-21	2	HLC	F	2	0
Luba	LUB	2009-07-10	2009-07-11	July	19-20	1	HLC	D	1	1
Luba	LUB	2009-07-10	2009-07-11	July	19-20	4	HLC	D	0	0
Luba	LUB	2009-07-10	2009-07-11	July	19-20	4	HLC	F	3	0
Luba	LUB	2009-07-10	2009-07-11	July	19-20	1	HLC	F	1	0
Luba	LUB	2009-07-10	2009-07-11	July	19-20	1	HLC	F	1	0
Luba	LUB	2009-07-10	2009-07-11	July	19-20	2	HLC	F	1	0
Luba	LUB	2009-07-10	2009-07-11	July	19-20	3	HLC	F	1	0
Riaba	RIA	2009-07-13	2009-07-14	July	05-06	4	HLC	D	2	1
Riaba	RIA	2009-07-13	2009-07-14	July	05-06	3	HLC	D	1	1
Riaba	RIA	2009-07-13	2009-07-14	July	05-06	2	HLC	D	1	1
Riaba	RIA	2009-07-13	2009-07-14	July	05-06	1	HLC	D	1	0
Riaba	RIA	2009-07-13	2009-07-14	July	05-06	4	HLC	F	3	2
Riaba	RIA	2009-07-13	2009-07-14	July	05-06	2	HLC	F	4	2
Riaba	RIA	2009-07-13	2009-07-14	July	04-05	4	HLC	D	3	2
Riaba	RIA	2009-07-13	2009-07-14	July	04-05	3	HLC	D	2	0
Riaba	RIA	2009-07-13	2009-07-14	July	04-05	4	HLC	F	3	1
Riaba	RIA	2009-07-13	2009-07-14	July	04-05	3	HLC	F	4	1
Riaba	RIA	2009-07-13	2009-07-14	July	04-05	1	HLC	F	3	1
Riaba	RIA	2009-07-13	2009-07-14	July	03-04	4	HLC	D	2	1
Riaba	RIA	2009-07-13	2009-07-14	July	03-04	3	HLC	D	1	0
Riaba	RIA	2009-07-13	2009-07-14	July	03-04	4	HLC	F	7	4
Riaba	RIA	2009-07-13	2009-07-14	July	03-04	3	HLC	F	3	3
Riaba	RIA	2009-07-13	2009-07-14	July	03-04	2	HLC	F	2	0
Riaba	RIA	2009-07-13	2009-07-14	July	02-03	4	HLC	D	1	1
Riaba	RIA	2009-07-13	2009-07-14	July	02-03	2	HLC	D	1	1
Riaba	RIA	2009-07-13	2009-07-14	July	02-03	4	HLC	F	5	2
Riaba	RIA	2009-07-13	2009-07-14	July	02-03	2	HLC	F	2	0
Riaba	RIA	2009-07-13	2009-07-14	July	02-03	1	HLC	F	4	3
Riaba	RIA	2009-07-13	2009-07-14	July	01-02	4	HLC	D	2	1
Riaba	RIA	2009-07-13	2009-07-14	July	01-02	3	HLC	D	7	0
Riaba	RIA	2009-07-13	2009-07-14	July	01-02	2	HLC	D	1	1
Riaba	RIA	2009-07-13	2009-07-14	July	01-02	1	HLC	D	2	0
Riaba	RIA	2009-07-13	2009-07-14	July	01-02	4	HLC	F	7	2
Riaba	RIA	2009-07-13	2009-07-14	July	01-02	3	HLC	F	1	1
Riaba	RIA	2009-07-13	2009-07-14	July	01-02	2	HLC	F	2	0
Riaba	RIA	2009-07-13	2009-07-14	July	00-01	4	HLC	D	1	1
Riaba	RIA	2009-07-13	2009-07-14	July	00-01	3	HLC	D	2	1
Riaba	RIA	2009-07-13	2009-07-14	July	00-01	1	HLC	D	1	0
Riaba	RIA	2009-07-13	2009-07-14	July	00-01	4	HLC	F	6	1
Riaba	RIA	2009-07-13	2009-07-14	July	23-00	2	HLC	D	3	1
Riaba	RIA	2009-07-13	2009-07-14	July	23-00	2	HLC	F	2	0
Riaba	RIA	2009-07-13	2009-07-14	July	23-00	1	HLC	F	4	1
Riaba	RIA	2009-07-13	2009-07-14	July	22-23	4	HLC	D	1	1
Riaba	RIA	2009-07-13	2009-07-14	July	22-23	2	HLC	D	2	0
Riaba	RIA	2009-07-13	2009-07-14	July	22-23	4	HLC	F	2	0
Riaba	RIA	2009-07-13	2009-07-14	July	22-23	3	HLC	F	4	2
Riaba	RIA	2009-07-13	2009-07-14	July	22-23	2	HLC	F	1	0
Riaba	RIA	2009-07-13	2009-07-14	July	21-22	2	HLC	D	2	0
Riaba	RIA	2009-07-13	2009-07-14	July	21-22	1	HLC	D	3	1
Riaba	RIA	2009-07-13	2009-07-14	July	21-22	4	HLC	F	3	0
Riaba	RIA	2009-07-13	2009-07-14	July	20-21	4	HLC	F	2	0
Riaba	RIA	2009-07-13	2009-07-14	July	20-21	3	HLC	F	1	1
Riaba	RIA	2009-07-13	2009-07-14	July	20-21	1	HLC	F	2	0
Riaba	RIA	2009-07-13	2009-07-14	July	19-20	2	HLC	F	1	0
Riaba	RIA	2009-07-14	2009-07-15	July	05-06	2	HLC	D	2	1
Riaba	RIA	2009-07-14	2009-07-15	July	05-06	4	HLC	F	4	1
Riaba	RIA	2009-07-14	2009-07-15	July	05-06	3	HLC	F	2	0
Riaba	RIA	2009-07-14	2009-07-15	July	04-05	4	HLC	F	2	2
Riaba	RIA	2009-07-14	2009-07-15	July	04-05	3	HLC	F	1	0
Riaba	RIA	2009-07-14	2009-07-15	July	02-03	2	HLC	D	3	0
Riaba	RIA	2009-07-14	2009-07-15	July	02-03	3	HLC	F	1	0
Riaba	RIA	2009-07-14	2009-07-15	July	02-03	1	HLC	F	4	0
Riaba	RIA	2009-07-14	2009-07-15	July	01-02	1	HLC	D	3	0
Riaba	RIA	2009-07-14	2009-07-15	July	01-02	4	HLC	F	1	0
Riaba	RIA	2009-07-14	2009-07-15	July	01-02	2	HLC	F	3	2
Riaba	RIA	2009-07-14	2009-07-15	July	00-01	4	HLC	D	1	0
Riaba	RIA	2009-07-14	2009-07-15	July	00-01	4	HLC	F	3	0
Riaba	RIA	2009-07-14	2009-07-15	July	00-01	2	HLC	F	1	0
Riaba	RIA	2009-07-14	2009-07-15	July	23-00	1	HLC	D	2	1
Riaba	RIA	2009-07-14	2009-07-15	July	22-23	1	HLC	F	5	2
Riaba	RIA	2009-07-14	2009-07-15	July	21-22	4	HLC	D	1	0
Riaba	RIA	2009-07-14	2009-07-15	July	21-22	2	HLC	D	1	0
Riaba	RIA	2009-07-14	2009-07-15	July	21-22	4	HLC	F	1	0
Riaba	RIA	2009-07-14	2009-07-15	July	21-22	3	HLC	F	2	0
Riaba	RIA	2009-07-14	2009-07-15	July	21-22	2	HLC	F	1	0
Riaba	RIA	2009-07-14	2009-07-15	July	21-22	1	HLC	F	2	0
Riaba	RIA	2009-07-14	2009-07-15	July	20-21	4	HLC	D	1	0
Riaba	RIA	2009-07-14	2009-07-15	July	20-21	3	HLC	D	2	0
Riaba	RIA	2009-07-14	2009-07-15	July	20-21	3	HLC	F	1	0
Riaba	RIA	2009-07-14	2009-07-15	July	20-21	2	HLC	F	4	1
Riaba	RIA	2009-07-14	2009-07-15	July	20-21	1	HLC	F	1	0
Mongola	MON	2009-08-31	2009-09-01	September	05-06	3	HLC	D	16	1
Mongola	MON	2009-08-31	2009-09-01	September	05-06	2	HLC	D	9	3
Mongola	MON	2009-08-31	2009-09-01	September	05-06	1	HLC	D	54	4
Mongola	MON	2009-08-31	2009-09-01	September	05-06	4	HLC	D	15	9
Mongola	MON	2009-08-31	2009-09-01	September	05-06	2	HLC	F	15	1
Mongola	MON	2009-08-31	2009-09-01	September	05-06	3	HLC	F	21	4
Mongola	MON	2009-08-31	2009-09-01	September	05-06	1	HLC	F	20	0
Mongola	MON	2009-08-31	2009-09-01	September	05-06	4	HLC	F	3	1
Mongola	MON	2009-08-31	2009-09-01	September	04-05	2	HLC	D	3	0
Mongola	MON	2009-08-31	2009-09-01	September	04-05	3	HLC	D	8	0
Mongola	MON	2009-08-31	2009-09-01	September	04-05	1	HLC	D	47	7
Mongola	MON	2009-08-31	2009-09-01	September	04-05	2	HLC	F	4	1
Mongola	MON	2009-08-31	2009-09-01	September	04-05	4	HLC	F	6	2
Mongola	MON	2009-08-31	2009-09-01	September	04-05	3	HLC	F	21	8
Mongola	MON	2009-08-31	2009-09-01	September	04-05	1	HLC	F	13	4
Mongola	MON	2009-08-31	2009-09-01	September	02-03	4	HLC	D	40	4
Mongola	MON	2009-08-31	2009-09-01	September	02-03	3	HLC	D	14	1
Mongola	MON	2009-08-31	2009-09-01	September	02-03	1	HLC	D	9	4
Mongola	MON	2009-08-31	2009-09-01	September	02-03	2	HLC	D	2	1
Mongola	MON	2009-08-31	2009-09-01	September	02-03	3	HLC	F	20	0
Mongola	MON	2009-08-31	2009-09-01	September	02-03	4	HLC	F	17	7
Mongola	MON	2009-08-31	2009-09-01	September	02-03	2	HLC	F	2	1
Mongola	MON	2009-08-31	2009-09-01	September	02-03	1	HLC	F	2	0
Mongola	MON	2009-08-31	2009-09-01	September	01-02	4	HLC	D	17	7
Mongola	MON	2009-08-31	2009-09-01	September	01-02	1	HLC	D	41	7
Mongola	MON	2009-08-31	2009-09-01	September	01-02	3	HLC	D	18	3
Mongola	MON	2009-08-31	2009-09-01	September	01-02	4	HLC	F	5	0
Mongola	MON	2009-08-31	2009-09-01	September	01-02	3	HLC	F	10	1
Mongola	MON	2009-08-31	2009-09-01	September	01-02	1	HLC	F	9	3
Mongola	MON	2009-08-31	2009-09-01	September	01-02	2	HLC	F	1	0
Mongola	MON	2009-08-31	2009-09-01	September	00-01	4	HLC	D	2	0
Mongola	MON	2009-08-31	2009-09-01	September	00-01	2	HLC	D	6	0
Mongola	MON	2009-08-31	2009-09-01	September	00-01	1	HLC	D	16	1
Mongola	MON	2009-08-31	2009-09-01	September	00-01	3	HLC	D	30	10
Mongola	MON	2009-08-31	2009-09-01	September	00-01	2	HLC	F	1	0
Mongola	MON	2009-08-31	2009-09-01	September	00-01	1	HLC	F	53	20
Mongola	MON	2009-08-31	2009-09-01	September	00-01	4	HLC	F	11	6
Mongola	MON	2009-08-31	2009-09-01	September	00-01	3	HLC	F	10	4
Mongola	MON	2009-08-31	2009-09-01	September	23-00	2	HLC	D	21	2
Mongola	MON	2009-08-31	2009-09-01	September	23-00	1	HLC	D	22	3
Mongola	MON	2009-08-31	2009-09-01	September	23-00	4	HLC	D	2	0
Mongola	MON	2009-08-31	2009-09-01	September	23-00	3	HLC	D	13	4
Mongola	MON	2009-08-31	2009-09-01	September	23-00	4	HLC	F	2	0
Mongola	MON	2009-08-31	2009-09-01	September	23-00	3	HLC	F	10	0
Mongola	MON	2009-08-31	2009-09-01	September	23-00	1	HLC	F	37	7
Mongola	MON	2009-08-31	2009-09-01	September	23-00	2	HLC	F	22	6
Mongola	MON	2009-08-31	2009-09-01	September	22-23	3	HLC	D	2	0
Mongola	MON	2009-08-31	2009-09-01	September	22-23	4	HLC	D	4	0
Mongola	MON	2009-08-31	2009-09-01	September	22-23	1	HLC	D	6	1
Mongola	MON	2009-08-31	2009-09-01	September	22-23	2	HLC	D	2	0
Mongola	MON	2009-08-31	2009-09-01	September	22-23	1	HLC	F	53	3
Mongola	MON	2009-08-31	2009-09-01	September	22-23	2	HLC	F	1	0
Mongola	MON	2009-08-31	2009-09-01	September	22-23	4	HLC	F	6	2
Mongola	MON	2009-08-31	2009-09-01	September	22-23	3	HLC	F	4	3
Mongola	MON	2009-08-31	2009-09-01	September	21-22	3	HLC	D	10	4
Mongola	MON	2009-08-31	2009-09-01	September	21-22	1	HLC	D	3	1
Mongola	MON	2009-08-31	2009-09-01	September	21-22	1	HLC	F	7	1
Mongola	MON	2009-08-31	2009-09-01	September	21-22	3	HLC	F	3	0
Mongola	MON	2009-08-31	2009-09-01	September	20-21	3	HLC	D	5	1
Mongola	MON	2009-08-31	2009-09-01	September	20-21	1	HLC	D	3	0
Mongola	MON	2009-08-31	2009-09-01	September	20-21	4	HLC	D	3	0
Mongola	MON	2009-08-31	2009-09-01	September	20-21	2	HLC	F	3	0
Mongola	MON	2009-08-31	2009-09-01	September	20-21	1	HLC	F	4	2
Mongola	MON	2009-09-01	2009-09-02	September	05-06	1	HLC	D	2	0
Mongola	MON	2009-09-01	2009-09-02	September	05-06	3	HLC	D	3	1
Mongola	MON	2009-09-01	2009-09-02	September	05-06	2	HLC	D	24	6
Mongola	MON	2009-09-01	2009-09-02	September	05-06	4	HLC	F	1	1
Mongola	MON	2009-09-01	2009-09-02	September	05-06	2	HLC	F	8	2
Mongola	MON	2009-09-01	2009-09-02	September	05-06	1	HLC	F	16	2
Mongola	MON	2009-09-01	2009-09-02	September	05-06	3	HLC	F	2	1
Mongola	MON	2009-09-01	2009-09-02	September	04-05	3	HLC	D	2	0
Mongola	MON	2009-09-01	2009-09-02	September	04-05	2	HLC	D	31	8
Mongola	MON	2009-09-01	2009-09-02	September	04-05	3	HLC	F	57	16
Mongola	MON	2009-09-01	2009-09-02	September	04-05	2	HLC	F	3	3
Mongola	MON	2009-09-01	2009-09-02	September	04-05	1	HLC	F	14	8
Mongola	MON	2009-09-01	2009-09-02	September	03-04	4	HLC	D	5	0
Mongola	MON	2009-09-01	2009-09-02	September	03-04	4	HLC	D	15	1
Mongola	MON	2009-09-01	2009-09-02	September	03-04	1	HLC	D	10	3
Mongola	MON	2009-09-01	2009-09-02	September	03-04	1	HLC	F	9	3
Mongola	MON	2009-09-01	2009-09-02	September	03-04	3	HLC	F	57	8
Mongola	MON	2009-09-01	2009-09-02	September	02-03	1	HLC	D	39	14
Mongola	MON	2009-09-01	2009-09-02	September	02-03	2	HLC	D	39	10
Mongola	MON	2009-09-01	2009-09-02	September	02-03	4	HLC	D	3	0
Mongola	MON	2009-09-01	2009-09-02	September	02-03	3	HLC	D	3	0
Mongola	MON	2009-09-01	2009-09-02	September	02-03	4	HLC	F	11	4
Mongola	MON	2009-09-01	2009-09-02	September	02-03	1	HLC	F	7	4
Mongola	MON	2009-09-01	2009-09-02	September	02-03	2	HLC	F	11	2
Mongola	MON	2009-09-01	2009-09-02	September	02-03	3	HLC	F	45	11
Mongola	MON	2009-09-01	2009-09-02	September	01-02	4	HLC	D	5	2
Mongola	MON	2009-09-01	2009-09-02	September	01-02	3	HLC	D	1	0
Mongola	MON	2009-09-01	2009-09-02	September	01-02	1	HLC	D	43	7
Mongola	MON	2009-09-01	2009-09-02	September	01-02	4	HLC	F	9	3
Mongola	MON	2009-09-01	2009-09-02	September	01-02	1	HLC	F	8	0
Mongola	MON	2009-09-01	2009-09-02	September	01-02	2	HLC	F	13	1
Mongola	MON	2009-09-01	2009-09-02	September	01-02	3	HLC	F	18	1
Mongola	MON	2009-09-01	2009-09-02	September	00-01	3	HLC	D	19	2
Mongola	MON	2009-09-01	2009-09-02	September	00-01	4	HLC	D	8	4
Mongola	MON	2009-09-01	2009-09-02	September	00-01	1	HLC	D	8	0
Mongola	MON	2009-09-01	2009-09-02	September	00-01	2	HLC	D	18	0
Mongola	MON	2009-09-01	2009-09-02	September	00-01	4	HLC	D	18	1
Mongola	MON	2009-09-01	2009-09-02	September	00-01	1	HLC	F	34	10
Mongola	MON	2009-09-01	2009-09-02	September	00-01	2	HLC	F	12	3
Mongola	MON	2009-09-01	2009-09-02	September	00-01	3	HLC	F	54	6
Mongola	MON	2009-09-01	2009-09-02	September	23-00	4	HLC	D	6	1
Mongola	MON	2009-09-01	2009-09-02	September	23-00	3	HLC	D	3	1
Mongola	MON	2009-09-01	2009-09-02	September	23-00	1	HLC	D	5	0
Mongola	MON	2009-09-01	2009-09-02	September	23-00	2	HLC	D	27	3
Mongola	MON	2009-09-01	2009-09-02	September	23-00	1	HLC	F	70	14
Mongola	MON	2009-09-01	2009-09-02	September	23-00	2	HLC	F	8	0
Mongola	MON	2009-09-01	2009-09-02	September	23-00	3	HLC	F	20	2
Mongola	MON	2009-09-01	2009-09-02	September	23-00	4	HLC	F	4	1
Mongola	MON	2009-09-01	2009-09-02	September	22-23	2	HLC	D	9	2
Mongola	MON	2009-09-01	2009-09-02	September	22-23	1	HLC	D	10	2
Mongola	MON	2009-09-01	2009-09-02	September	22-23	4	HLC	D	8	1
Mongola	MON	2009-09-01	2009-09-02	September	22-23	1	HLC	F	4	1
Mongola	MON	2009-09-01	2009-09-02	September	22-23	1	HLC	F	7	0
Mongola	MON	2009-09-01	2009-09-02	September	22-23	4	HLC	F	3	1
Mongola	MON	2009-09-01	2009-09-02	September	22-23	2	HLC	F	23	6
Mongola	MON	2009-09-01	2009-09-02	September	22-23	3	HLC	F	26	3
Mongola	MON	2009-09-01	2009-09-02	September	21-22	3	HLC	D	5	4
Mongola	MON	2009-09-01	2009-09-02	September	21-22	4	HLC	D	23	2
Mongola	MON	2009-09-01	2009-09-02	September	21-22	1	HLC	D	14	2
Mongola	MON	2009-09-01	2009-09-02	September	21-22	2	HLC	D	1	0
Mongola	MON	2009-09-01	2009-09-02	September	21-22	4	HLC	F	5	1
Mongola	MON	2009-09-01	2009-09-02	September	21-22	2	HLC	F	23	5
Mongola	MON	2009-09-01	2009-09-02	September	20-21	3	HLC	F	7	1
Mongola	MON	2009-09-01	2009-09-02	September	21-22	3	HLC	F	38	5
Mongola	MON	2009-09-01	2009-09-02	September	21-22	1	HLC	F	36	4
Mongola	MON	2009-09-01	2009-09-02	September	20-21	2	HLC	D	9	2
Mongola	MON	2009-09-01	2009-09-02	September	20-21	1	HLC	D	8	0
Mongola	MON	2009-09-01	2009-09-02	September	20-21	4	HLC	D	10	1
Mongola	MON	2009-09-01	2009-09-02	September	20-21	4	HLC	F	7	2
Mongola	MON	2009-09-01	2009-09-02	September	20-21	1	HLC	F	16	6
Mongola	MON	2009-09-01	2009-09-02	September	20-21	2	HLC	F	20	0
Mongola	MON	2009-09-01	2009-09-02	September	19-20	2	HLC	D	2	1
Mongola	MON	2009-09-01	2009-09-02	September	19-20	1	HLC	D	3	1
Mongola	MON	2009-09-01	2009-09-02	September	19-20	3	HLC	F	5	2
Mongola	MON	2009-09-01	2009-09-02	September	19-20	2	HLC	F	6	0
Mongola	MON	2009-09-01	2009-09-02	September	19-20	1	HLC	F	12	3
Luba	LUB	2009-09-03	2009-09-04	September	05-06	4	HLC	D	1	0
Luba	LUB	2009-09-03	2009-09-04	September	04-05	4	HLC	D	1	0
Luba	LUB	2009-09-03	2009-09-04	September	04-05	4	HLC	F	0	0
Luba	LUB	2009-09-03	2009-09-04	September	03-04	1	HLC	F	0	0
Luba	LUB	2009-09-03	2009-09-04	September	03-04	1	HLC	F	0	0
Luba	LUB	2009-09-03	2009-09-04	September	02-03	2	HLC	F	2	1
Luba	LUB	2009-09-03	2009-09-04	September	01-02	1	HLC	D	0	0
Luba	LUB	2009-09-03	2009-09-04	September	01-02	4	HLC	D	0	0
Luba	LUB	2009-09-03	2009-09-04	September	01-02	1	HLC	F	2	1
Luba	LUB	2009-09-03	2009-09-04	September	01-02	1	HLC	F	1	0
Luba	LUB	2009-09-03	2009-09-04	September	01-02	4	HLC	F	1	0
Luba	LUB	2009-09-03	2009-09-04	September	01-02	3	HLC	F	0	0
Luba	LUB	2009-09-03	2009-09-04	September	00-01	4	HLC	D	2	1
Luba	LUB	2009-09-03	2009-09-04	September	00-01	1	HLC	D	2	1
Luba	LUB	2009-09-03	2009-09-04	September	00-01	1	HLC	F	2	0
Luba	LUB	2009-09-03	2009-09-04	September	00-01	4	HLC	F	0	0
Luba	LUB	2009-09-03	2009-09-04	September	00-01	3	HLC	F	0	0
Luba	LUB	2009-09-03	2009-09-04	September	00-01	2	HLC	F	3	1
Luba	LUB	2009-09-03	2009-09-04	September	23-00	1	HLC	D	0	0
Luba	LUB	2009-09-03	2009-09-04	September	23-00	4	HLC	D	1	1
Luba	LUB	2009-09-03	2009-09-04	September	23-00	4	HLC	F	0	0
Luba	LUB	2009-09-03	2009-09-04	September	23-00	3	HLC	F	1	0
Luba	LUB	2009-09-03	2009-09-04	September	23-00	1	HLC	F	2	0
Luba	LUB	2009-09-03	2009-09-04	September	23-00	1	HLC	F	2	0
Luba	LUB	2009-09-03	2009-09-04	September	22-23	1	HLC	D	1	0
Luba	LUB	2009-09-03	2009-09-04	September	22-23	4	HLC	D	1	0
Luba	LUB	2009-09-03	2009-09-04	September	22-23	1	HLC	F	3	0
Luba	LUB	2009-09-03	2009-09-04	September	22-23	3	HLC	F	1	1
Luba	LUB	2009-09-03	2009-09-04	September	22-23	4	HLC	F	0	0
Luba	LUB	2009-09-03	2009-09-04	September	21-22	1	HLC	D	1	0
Luba	LUB	2009-09-03	2009-09-04	September	21-22	4	HLC	F	0	0
Luba	LUB	2009-09-03	2009-09-04	September	21-22	1	HLC	F	2	0
Luba	LUB	2009-09-03	2009-09-04	September	20-21	3	HLC	F	1	0
Luba	LUB	2009-09-04	2009-09-05	September	04-05	1	HLC	D	1	0
Luba	LUB	2009-09-04	2009-09-05	September	04-05	4	HLC	F	0	0
Luba	LUB	2009-09-04	2009-09-05	September	04-05	2	HLC	F	1	0
Luba	LUB	2009-09-04	2009-09-05	September	02-03	1	HLC	D	1	0
Luba	LUB	2009-09-04	2009-09-05	September	00-01	4	HLC	D	3	0
Luba	LUB	2009-09-04	2009-09-05	September	00-01	2	HLC	F	4	2
Luba	LUB	2009-09-04	2009-09-05	September	23-00	4	HLC	D	1	0
Luba	LUB	2009-09-04	2009-09-05	September	23-00	2	HLC	F	2	0
Luba	LUB	2009-09-04	2009-09-05	September	22-23	4	HLC	D	2	0
Luba	LUB	2009-09-04	2009-09-05	September	22-23	4	HLC	F	1	1
Luba	LUB	2009-09-04	2009-09-05	September	22-23	3	HLC	F	2	0
Luba	LUB	2009-09-04	2009-09-05	September	22-23	1	HLC	F	0	0
Luba	LUB	2009-09-04	2009-09-05	September	22-23	2	HLC	F	1	1
Luba	LUB	2009-09-04	2009-09-05	September	21-22	4	HLC	D	2	0
Luba	LUB	2009-09-04	2009-09-05	September	21-22	1	HLC	D	2	0
Luba	LUB	2009-09-04	2009-09-05	September	21-22	4	HLC	F	1	1
Luba	LUB	2009-09-04	2009-09-05	September	20-21	4	HLC	F	0	0
Riaba	RIA	2009-09-08	2009-09-09	September	04-05	2	HLC	D	2	1
Riaba	RIA	2009-09-08	2009-09-09	September	01-02	3	HLC	F	3	3
Riaba	RIA	2009-09-08	2009-09-09	September	04-05	4	HLC	F	9	4
Riaba	RIA	2009-09-08	2009-09-09	September	03-04	2	HLC	F	3	1
Riaba	RIA	2009-09-08	2009-09-09	September	01-02	4	HLC	F	3	2
Riaba	RIA	2009-09-08	2009-09-09	September	23-00	4	HLC	F	4	1
Riaba	RIA	2009-09-08	2009-09-09	September	22-23	3	HLC	D	3	1
Riaba	RIA	2009-09-08	2009-09-09	September	23-00	1	HLC	D	3	0
Riaba	RIA	2009-09-08	2009-09-09	September	01-02	3	HLC	D	3	0
Riaba	RIA	2009-09-08	2009-09-09	September	05-06	3	HLC	D	6	0
Riaba	RIA	2009-09-08	2009-09-09	September	21-22	2	HLC	D	5	0
Riaba	RIA	2009-09-08	2009-09-09	September	00-01	4	HLC	F	2	0
Riaba	RIA	2009-09-08	2009-09-09	September	21-22	4	HLC	F	1	0
Riaba	RIA	2009-09-08	2009-09-09	September	05-06	4	HLC	F	4	3
Riaba	RIA	2009-09-08	2009-09-09	September	20-21	3	HLC	D	3	1
Riaba	RIA	2009-09-08	2009-09-09	September	05-06	2	HLC	F	1	0
Riaba	RIA	2009-09-08	2009-09-09	September	03-04	3	HLC	D	1	0
Riaba	RIA	2009-09-08	2009-09-09	September	04-05	2	HLC	F	3	1
Riaba	RIA	2009-09-08	2009-09-09	September	23-00	3	HLC	F	9	4
Riaba	RIA	2009-09-08	2009-09-09	September	04-05	3	HLC	F	6	0
Riaba	RIA	2009-09-08	2009-09-09	September	05-06	1	HLC	F	9	0
Riaba	RIA	2009-09-08	2009-09-09	September	03-04	3	HLC	F	1	0
Riaba	RIA	2009-09-08	2009-09-09	September	21-22	3	HLC	D	2	0
Riaba	RIA	2009-09-08	2009-09-09	September	21-22	2	HLC	F	5	3
Riaba	RIA	2009-09-08	2009-09-09	September	21-22	3	HLC	F	6	0
Riaba	RIA	2009-09-08	2009-09-09	September	22-23	3	HLC	F	2	0
Riaba	RIA	2009-09-08	2009-09-09	September	03-04	4	HLC	F	7	4
Riaba	RIA	2009-09-08	2009-09-09	September	21-22	1	HLC	F	1	0
Riaba	RIA	2009-09-08	2009-09-09	September	23-00	2	HLC	D	3	3
Riaba	RIA	2009-09-08	2009-09-09	September	03-04	1	HLC	F	4	0
Riaba	RIA	2009-09-08	2009-09-09	September	00-01	3	HLC	D	4	2
Riaba	RIA	2009-09-08	2009-09-09	September	22-23	1	HLC	D	2	0
Riaba	RIA	2009-09-08	2009-09-09	September	00-01	3	HLC	F	9	4
Riaba	RIA	2009-09-08	2009-09-09	September	03-04	2	HLC	D	2	1
Riaba	RIA	2009-09-08	2009-09-09	September	04-05	4	HLC	D	1	0
Riaba	RIA	2009-09-08	2009-09-09	September	22-23	4	HLC	D	2	0
Riaba	RIA	2009-09-08	2009-09-09	September	04-05	3	HLC	D	5	2
Riaba	RIA	2009-09-08	2009-09-09	September	00-01	2	HLC	F	8	3
Riaba	RIA	2009-09-08	2009-09-09	September	22-23	4	HLC	F	4	0
Riaba	RIA	2009-09-08	2009-09-09	September	05-06	2	HLC	F	5	0
Riaba	RIA	2009-09-08	2009-09-09	September	00-01	4	HLC	D	1	0
Riaba	RIA	2009-09-08	2009-09-09	September	23-00	4	HLC	D	1	0
Riaba	RIA	2009-09-08	2009-09-09	September	01-02	1	HLC	F	1	0
Riaba	RIA	2009-09-08	2009-09-09	September	05-06	2	HLC	D	4	0
Riaba	RIA	2009-09-08	2009-09-09	September	05-06	1	HLC	F	2	0
Riaba	RIA	2009-09-08	2009-09-09	September	05-06	2	HLC	D	7	4
Riaba	RIA	2009-09-08	2009-09-09	September	05-06	3	HLC	D	5	3
Riaba	RIA	2009-09-09	2009-09-10	September	23-00	4	HLC	F	3	0
Riaba	RIA	2009-09-09	2009-09-10	September	02-03	2	HLC	F	3	2
Riaba	RIA	2009-09-09	2009-09-10	September	02-03	3	HLC	D	7	4
Riaba	RIA	2009-09-09	2009-09-10	September	04-05	1	HLC	D	4	0
Riaba	RIA	2009-09-09	2009-09-10	September	05-06	1	HLC	F	16	9
Riaba	RIA	2009-09-09	2009-09-10	September	21-22	4	HLC	F	1	0
Riaba	RIA	2009-09-09	2009-09-10	September	05-06	1	HLC	D	11	6
Riaba	RIA	2009-09-09	2009-09-10	September	05-06	3	HLC	F	4	0
Riaba	RIA	2009-09-09	2009-09-10	September	05-06	2	HLC	D	14	2
Riaba	RIA	2009-09-09	2009-09-10	September	05-06	2	HLC	F	6	2
Riaba	RIA	2009-09-09	2009-09-10	September	04-05	1	HLC	F	9	1
Riaba	RIA	2009-09-09	2009-09-10	September	02-03	1	HLC	D	5	2
Riaba	RIA	2009-09-09	2009-09-10	September	05-06	3	HLC	D	4	0
Riaba	RIA	2009-09-09	2009-09-10	September	04-05	2	HLC	D	7	3
Riaba	RIA	2009-09-09	2009-09-10	September	04-05	3	HLC	D	4	2
Riaba	RIA	2009-09-09	2009-09-10	September	04-05	2	HLC	F	4	0
Riaba	RIA	2009-09-09	2009-09-10	September	03-04	4	HLC	F	3	1
Riaba	RIA	2009-09-09	2009-09-10	September	23-00	1	HLC	D	12	0
Riaba	RIA	2009-09-09	2009-09-10	September	22-23	4	HLC	F	4	1
Riaba	RIA	2009-09-09	2009-09-10	September	20-21	2	HLC	D	3	0
Riaba	RIA	2009-09-09	2009-09-10	September	23-00	2	HLC	F	2	0
Riaba	RIA	2009-09-09	2009-09-10	September	22-23	1	HLC	F	4	2
Riaba	RIA	2009-09-09	2009-09-10	September	20-21	2	HLC	F	1	0
Riaba	RIA	2009-09-09	2009-09-10	September	20-21	1	HLC	D	1	0
Riaba	RIA	2009-09-09	2009-09-10	September	00-01	1	HLC	F	11	4
Riaba	RIA	2009-09-09	2009-09-10	September	01-02	1	HLC	D	4	1
Riaba	RIA	2009-09-09	2009-09-10	September	02-03	2	HLC	D	5	2
Riaba	RIA	2009-09-09	2009-09-10	September	23-00	1	HLC	F	10	3
Riaba	RIA	2009-09-09	2009-09-10	September	23-00	3	HLC	D	7	3
Riaba	RIA	2009-09-09	2009-09-10	September	22-23	2	HLC	F	6	2
Riaba	RIA	2009-09-09	2009-09-10	September	23-00	2	HLC	D	5	2
Riaba	RIA	2009-09-09	2009-09-10	September	21-22	2	HLC	F	5	1
Riaba	RIA	2009-09-09	2009-09-10	September	00-01	1	HLC	D	3	0
Riaba	RIA	2009-09-09	2009-09-10	September	22-23	2	HLC	D	3	0
Riaba	RIA	2009-09-09	2009-09-10	September	21-22	3	HLC	D	2	0
Riaba	RIA	2009-09-09	2009-09-10	September	22-23	1	HLC	D	1	1
Riaba	RIA	2009-09-09	2009-09-10	September	01-02	2	HLC	F	6	1
Riaba	RIA	2009-09-09	2009-09-10	September	21-22	2	HLC	D	1	1
Riaba	RIA	2009-09-09	2009-09-10	September	20-21	4	HLC	F	2	0
Riaba	RIA	2009-09-09	2009-09-10	September	02-03	4	HLC	F	1	0
Riaba	RIA	2009-09-09	2009-09-10	September	05-06	4	HLC	F	1	1
Riaba	RIA	2009-09-09	2009-09-10	September	02-03	1	HLC	F	14	1
Riaba	RIA	2009-09-09	2009-09-10	September	03-04	2	HLC	F	2	0
Riaba	RIA	2009-09-09	2009-09-10	September	03-04	4	HLC	F	1	0
Riaba	RIA	2009-09-09	2009-09-10	September	21-22	4	HLC	D	2	0
Riaba	RIA	2009-09-09	2009-09-10	September	23-00	3	HLC	F	2	0
Riaba	RIA	2009-09-09	2009-09-10	September	20-21	1	HLC	F	2	0
Riaba	RIA	2009-09-09	2009-09-10	September	03-04	3	HLC	D	5	0
Riaba	RIA	2009-09-09	2009-09-10	September	03-04	1	HLC	F	4	0
Riaba	RIA	2009-09-09	2009-09-10	September	04-05	1	HLC	D	2	2
Riaba	RIA	2009-09-09	2009-09-10	September	01-02	4	HLC	F	2	0
Riaba	RIA	2009-09-09	2009-09-10	September	03-04	2	HLC	D	2	0
Riaba	RIA	2009-09-09	2009-09-10	September	01-02	1	HLC	F	2	1
Riaba	RIA	2009-09-09	2009-09-10	September	21-22	1	HLC	D	3	0
Riaba	RIA	2009-09-09	2009-09-10	September	03-04	1	HLC	D	3	1
Luba	LUB	2009-11-02	2009-11-03	November	23-00	4	HLC	D	4	0
Luba	LUB	2009-11-02	2009-11-03	November	01-02	4	HLC	F	8	2
Luba	LUB	2009-11-02	2009-11-03	November	20-21	1	HLC	F	2	1
Luba	LUB	2009-11-02	2009-11-03	November	21-22	1	HLC	D	13	4
Luba	LUB	2009-11-02	2009-11-03	November	00-01	1	HLC	F	4	1
Luba	LUB	2009-11-02	2009-11-03	November	22-23	4	HLC	F	3	1
Luba	LUB	2009-11-02	2009-11-03	November	22-23	1	HLC	F	2	1
Luba	LUB	2009-11-02	2009-11-03	November	23-00	3	HLC	F	10	2
Luba	LUB	2009-11-02	2009-11-03	November	21-22	4	HLC	F	5	5
Luba	LUB	2009-11-02	2009-11-03	November	21-22	3	HLC	D	2	2
Luba	LUB	2009-11-02	2009-11-03	November	01-02	4	HLC	D	4	1
Luba	LUB	2009-11-02	2009-11-03	November	23-00	3	HLC	D	1	0
Luba	LUB	2009-11-02	2009-11-03	November	22-23	4	HLC	D	5	0
Luba	LUB	2009-11-02	2009-11-03	November	20-21	4	HLC	D	12	0
Luba	LUB	2009-11-02	2009-11-03	November	22-23	3	HLC	F	5	0
Luba	LUB	2009-11-02	2009-11-03	November	02-03	4	HLC	F	6	2
Luba	LUB	2009-11-02	2009-11-03	November	03-04	1	HLC	F	2	0
Luba	LUB	2009-11-02	2009-11-03	November	21-22	3	HLC	F	7	2
Luba	LUB	2009-11-02	2009-11-03	November	21-22	1	HLC	F	2	1
Luba	LUB	2009-11-02	2009-11-03	November	19-20	4	HLC	F	3	2
Luba	LUB	2009-11-02	2009-11-03	November	00-01	4	HLC	D	4	1
Luba	LUB	2009-11-02	2009-11-03	November	22-23	2	HLC	D	8	0
Luba	LUB	2009-11-02	2009-11-03	November	20-21	4	HLC	F	14	8
Luba	LUB	2009-11-02	2009-11-03	November	20-21	1	HLC	D	7	2
Luba	LUB	2009-11-02	2009-11-03	November	19-20	3	HLC	F	2	0
Luba	LUB	2009-11-02	2009-11-03	November	20-21	3	HLC	D	2	0
Luba	LUB	2009-11-02	2009-11-03	November	23-00	1	HLC	D	13	5
Luba	LUB	2009-11-02	2009-11-03	November	23-00	2	HLC	D	9	2
Luba	LUB	2009-11-02	2009-11-03	November	21-22	4	HLC	D	9	3
Luba	LUB	2009-11-02	2009-11-03	November	20-21	3	HLC	F	3	0
Luba	LUB	2009-11-02	2009-11-03	November	22-23	1	HLC	D	16	5
Luba	LUB	2009-11-02	2009-11-03	November	19-20	3	HLC	D	1	0
Luba	LUB	2009-11-02	2009-11-03	November	19-20	4	HLC	D	2	1
Luba	LUB	2009-11-02	2009-11-03	November	01-02	1	HLC	F	5	1
Luba	LUB	2009-11-02	2009-11-03	November	02-03	1	HLC	D	4	2
Luba	LUB	2009-11-02	2009-11-03	November	01-02	2	HLC	F	2	0
Luba	LUB	2009-11-02	2009-11-03	November	03-04	4	HLC	D	4	2
Luba	LUB	2009-11-02	2009-11-03	November	00-01	4	HLC	F	2	0
Luba	LUB	2009-11-02	2009-11-03	November	03-04	2	HLC	F	1	0
Luba	LUB	2009-11-02	2009-11-03	November	05-06	4	HLC	F	1	0
Luba	LUB	2009-11-02	2009-11-03	November	02-03	2	HLC	D	1	0
Luba	LUB	2009-11-02	2009-11-03	November	04-05	4	HLC	F	9	1
Luba	LUB	2009-11-02	2009-11-03	November	04-05	4	HLC	D	4	1
Luba	LUB	2009-11-02	2009-11-03	November	03-04	4	HLC	F	2	0
Luba	LUB	2009-11-02	2009-11-03	November	03-04	2	HLC	D	1	0
Luba	LUB	2009-11-02	2009-11-03	November	00-01	1	HLC	D	2	1
Luba	LUB	2009-11-02	2009-11-03	November	00-01	2	HLC	F	1	1
Luba	LUB	2009-11-02	2009-11-03	November	22-23	2	HLC	F	1	0
Luba	LUB	2009-11-02	2009-11-03	November	22-23	3	HLC	D	1	0
Luba	LUB	2009-11-02	2009-11-03	November	04-05	2	HLC	D	1	0
Luba	LUB	2009-11-02	2009-11-03	November	02-03	3	HLC	D	1	0
Luba	LUB	2009-11-02	2009-11-03	November	02-03	4	HLC	D	1	0
Luba	LUB	2009-11-02	2009-11-03	November	04-05	1	HLC	F	1	0
Luba	LUB	2009-11-03	2009-11-04	November	21-22	4	HLC	D	9	0
Luba	LUB	2009-11-03	2009-11-04	November	19-20	1	HLC	F	0	0
Luba	LUB	2009-11-03	2009-11-04	November	21-22	2	HLC	D	2	0
Luba	LUB	2009-11-03	2009-11-04	November	00-01	4	HLC	F	3	1
Luba	LUB	2009-11-03	2009-11-04	November	22-23	4	HLC	D	10	0
Luba	LUB	2009-11-03	2009-11-04	November	20-21	1	HLC	F	0	0
Luba	LUB	2009-11-03	2009-11-04	November	20-21	2	HLC	F	2	0
Luba	LUB	2009-11-03	2009-11-04	November	03-04	3	HLC	F	4	0
Luba	LUB	2009-11-03	2009-11-04	November	00-01	4	HLC	D	2	0
Luba	LUB	2009-11-03	2009-11-04	November	03-04	4	HLC	F	4	0
Luba	LUB	2009-11-03	2009-11-04	November	01-02	4	HLC	F	6	0
Luba	LUB	2009-11-03	2009-11-04	November	22-23	3	HLC	F	4	0
Luba	LUB	2009-11-03	2009-11-04	November	00-01	2	HLC	F	13	1
Luba	LUB	2009-11-03	2009-11-04	November	00-01	3	HLC	F	2	1
Luba	LUB	2009-11-03	2009-11-04	November	20-21	4	HLC	D	6	0
Luba	LUB	2009-11-03	2009-11-04	November	22-23	4	HLC	F	4	0
Luba	LUB	2009-11-03	2009-11-04	November	00-01	2	HLC	D	1	0
Luba	LUB	2009-11-03	2009-11-04	November	04-05	3	HLC	F	6	1
Luba	LUB	2009-11-03	2009-11-04	November	21-22	4	HLC	F	3	0
Luba	LUB	2009-11-03	2009-11-04	November	01-02	3	HLC	F	1	0
Luba	LUB	2009-11-03	2009-11-04	November	03-04	3	HLC	D	6	0
Luba	LUB	2009-11-03	2009-11-04	November	22-23	3	HLC	D	3	0
Luba	LUB	2009-11-03	2009-11-04	November	22-23	2	HLC	F	2	1
Luba	LUB	2009-11-03	2009-11-04	November	03-04	4	HLC	D	1	1
Luba	LUB	2009-11-03	2009-11-04	November	22-23	2	HLC	D	5	1
Luba	LUB	2009-11-03	2009-11-04	November	00-01	1	HLC	F	17	2
Luba	LUB	2009-11-03	2009-11-04	November	19-20	4	HLC	D	1	0
Luba	LUB	2009-11-03	2009-11-04	November	01-02	2	HLC	F	0	0
Luba	LUB	2009-11-03	2009-11-04	November	20-21	1	HLC	D	1	0
Luba	LUB	2009-11-03	2009-11-04	November	20-21	2	HLC	D	6	2
Luba	LUB	2009-11-03	2009-11-04	November	21-22	3	HLC	F	4	0
Luba	LUB	2009-11-03	2009-11-04	November	20-21	4	HLC	F	0	0
Luba	LUB	2009-11-03	2009-11-04	November	19-20	1	HLC	D	0	0
Luba	LUB	2009-11-03	2009-11-04	November	00-01	3	HLC	D	2	0
Luba	LUB	2009-11-03	2009-11-04	November	20-21	3	HLC	F	1	0
Luba	LUB	2009-11-03	2009-11-04	November	19-20	3	HLC	F	1	0
Luba	LUB	2009-11-03	2009-11-04	November	02-03	4	HLC	F	5	0
Luba	LUB	2009-11-03	2009-11-04	November	04-05	3	HLC	D	4	0
Luba	LUB	2009-11-03	2009-11-04	November	21-22	1	HLC	F	0	0
Riaba	RIA	2009-11-05	2009-11-06	November	05-06	3	HLC	F	1	0
Riaba	RIA	2009-11-05	2009-11-06	November	01-02	3	HLC	F	2	0
Riaba	RIA	2009-11-05	2009-11-06	November	22-23	2	HLC	F	2	0
Riaba	RIA	2009-11-05	2009-11-06	November	23-00	1	HLC	D	3	0
Riaba	RIA	2009-11-05	2009-11-06	November	02-03	1	HLC	F	2	1
Riaba	RIA	2009-11-05	2009-11-06	November	02-03	4	HLC	F	3	1
Riaba	RIA	2009-11-05	2009-11-06	November	05-06	2	HLC	D	3	0
Riaba	RIA	2009-11-05	2009-11-06	November	22-23	4	HLC	D	2	0
Riaba	RIA	2009-11-05	2009-11-06	November	01-02	2	HLC	D	2	0
Riaba	RIA	2009-11-05	2009-11-06	November	02-03	3	HLC	D	3	1
Riaba	RIA	2009-11-05	2009-11-06	November	02-03	4	HLC	D	1	1
Riaba	RIA	2009-11-05	2009-11-06	November	02-03	1	HLC	D	1	0
Riaba	RIA	2009-11-05	2009-11-06	November	03-04	1	HLC	D	2	0
Riaba	RIA	2009-11-05	2009-11-06	November	05-06	4	HLC	D	1	0
Riaba	RIA	2009-11-05	2009-11-06	November	20-21	3	HLC	F	1	0
Riaba	RIA	2009-11-05	2009-11-06	November	01-02	4	HLC	F	1	0
Riaba	RIA	2009-11-05	2009-11-06	November	23-00	4	HLC	D	1	1
Riaba	RIA	2009-11-05	2009-11-06	November	20-21	2	HLC	F	1	0
Riaba	RIA	2009-11-05	2009-11-06	November	23-00	4	HLC	F	1	0
Riaba	RIA	2009-11-05	2009-11-06	November	22-23	3	HLC	F	1	0
Riaba	RIA	2009-11-06	2009-11-07	November	23-00	2	HLC	F	4	0
Riaba	RIA	2009-11-06	2009-11-07	November	05-06	4	HLC	D	4	1
Riaba	RIA	2009-11-06	2009-11-07	November	00-01	3	HLC	F	4	0
Riaba	RIA	2009-11-06	2009-11-07	November	03-04	3	HLC	F	8	1
Riaba	RIA	2009-11-06	2009-11-07	November	22-23	2	HLC	F	0	0
Riaba	RIA	2009-11-06	2009-11-07	November	05-06	4	HLC	F	1	0
Riaba	RIA	2009-11-06	2009-11-07	November	00-01	1	HLC	D	1	0
Riaba	RIA	2009-11-06	2009-11-07	November	22-23	4	HLC	F	1	0
Riaba	RIA	2009-11-06	2009-11-07	November	05-06	4	HLC	D	1	0
Riaba	RIA	2009-11-06	2009-11-07	November	02-03	2	HLC	D	2	0
Riaba	RIA	2009-11-06	2009-11-07	November	23-00	3	HLC	F	1	0
Riaba	RIA	2009-11-06	2009-11-07	November	00-01	3	HLC	D	1	0
Riaba	RIA	2009-11-06	2009-11-07	November	05-06	1	HLC	D	1	0
Riaba	RIA	2009-11-06	2009-11-07	November	02-03	3	HLC	F	1	0
Riaba	RIA	2009-11-06	2009-11-07	November	22-23	1	HLC	D	1	0
Riaba	RIA	2009-11-06	2009-11-07	November	00-01	4	HLC	F	1	0
Riaba	RIA	2009-11-06	2009-11-07	November	01-02	3	HLC	F	4	1
Riaba	RIA	2009-11-06	2009-11-07	November	22-23	4	HLC	F	1	0
Riaba	RIA	2009-11-06	2009-11-07	November	03-04	3	HLC	D	2	0
Riaba	RIA	2009-11-06	2009-11-07	November	21-22	4	HLC	F	0	0
Mongola	MON	2009-11-09	2009-11-10	November	21-22	1	HLC	F	9	1
Mongola	MON	2009-11-09	2009-11-10	November	19-20	4	HLC	D	0	0
Mongola	MON	2009-11-09	2009-11-10	November	22-23	2	HLC	F	3	1
Mongola	MON	2009-11-09	2009-11-10	November	03-04	3	HLC	F	8	1
Mongola	MON	2009-11-09	2009-11-10	November	22-23	1	HLC	F	8	1
Mongola	MON	2009-11-09	2009-11-10	November	02-03	4	HLC	F	8	3
Mongola	MON	2009-11-09	2009-11-10	November	03-04	3	HLC	D	4	0
Mongola	MON	2009-11-09	2009-11-10	November	21-22	3	HLC	D	2	1
Mongola	MON	2009-11-09	2009-11-10	November	23-00	2	HLC	D	7	0
Mongola	MON	2009-11-09	2009-11-10	November	03-04	2	HLC	F	23	1
Mongola	MON	2009-11-09	2009-11-10	November	21-22	2	HLC	D	2	1
Mongola	MON	2009-11-09	2009-11-10	November	22-23	3	HLC	D	3	0
Mongola	MON	2009-11-09	2009-11-10	November	03-04	4	HLC	F	1	0
Mongola	MON	2009-11-09	2009-11-10	November	21-22	1	HLC	D	2	1
Mongola	MON	2009-11-09	2009-11-10	November	01-02	2	HLC	D	1	0
Mongola	MON	2009-11-09	2009-11-10	November	23-00	1	HLC	F	11	2
Mongola	MON	2009-11-09	2009-11-10	November	23-00	1	HLC	D	2	1
Mongola	MON	2009-11-09	2009-11-10	November	20-21	2	HLC	F	5	0
Mongola	MON	2009-11-09	2009-11-10	November	03-04	1	HLC	D	4	0
Mongola	MON	2009-11-09	2009-11-10	November	22-23	4	HLC	F	2	0
Mongola	MON	2009-11-09	2009-11-10	November	00-01	2	HLC	F	15	0
Mongola	MON	2009-11-09	2009-11-10	November	21-22	2	HLC	F	3	0
Mongola	MON	2009-11-09	2009-11-10	November	20-21	4	HLC	D	5	0
Mongola	MON	2009-11-09	2009-11-10	November	21-22	4	HLC	D	1	0
Mongola	MON	2009-11-09	2009-11-10	November	23-00	2	HLC	F	13	2
Mongola	MON	2009-11-09	2009-11-10	November	00-01	2	HLC	D	3	0
Mongola	MON	2009-11-09	2009-11-10	November	23-00	3	HLC	F	6	1
Mongola	MON	2009-11-09	2009-11-10	November	23-00	3	HLC	D	13	2
Mongola	MON	2009-11-09	2009-11-10	November	00-01	3	HLC	F	4	0
Mongola	MON	2009-11-09	2009-11-10	November	23-00	4	HLC	D	6	1
Mongola	MON	2009-11-09	2009-11-10	November	03-04	4	HLC	D	2	0
Mongola	MON	2009-11-09	2009-11-10	November	19-20	2	HLC	F	1	0
Mongola	MON	2009-11-09	2009-11-10	November	00-01	1	HLC	F	29	5
Mongola	MON	2009-11-09	2009-11-10	November	02-03	4	HLC	D	5	1
Mongola	MON	2009-11-09	2009-11-10	November	22-23	1	HLC	D	3	0
Mongola	MON	2009-11-09	2009-11-10	November	01-02	3	HLC	F	7	0
Mongola	MON	2009-11-09	2009-11-10	November	02-03	1	HLC	F	14	1
Mongola	MON	2009-11-09	2009-11-10	November	01-02	4	HLC	F	1	0
Mongola	MON	2009-11-09	2009-11-10	November	22-23	2	HLC	D	1	1
Mongola	MON	2009-11-09	2009-11-10	November	00-01	4	HLC	F	5	2
Mongola	MON	2009-11-09	2009-11-10	November	22-23	4	HLC	D	10	0
Mongola	MON	2009-11-09	2009-11-10	November	19-20	3	HLC	F	1	0
Mongola	MON	2009-11-09	2009-11-10	November	20-21	1	HLC	F	1	0
Mongola	MON	2009-11-09	2009-11-10	November	20-21	3	HLC	D	7	0
Mongola	MON	2009-11-09	2009-11-10	November	00-01	4	HLC	D	23	3
Mongola	MON	2009-11-09	2009-11-10	November	00-01	3	HLC	D	3	0
Mongola	MON	2009-11-09	2009-11-10	November	05-06	2	HLC	F	22	4
Mongola	MON	2009-11-09	2009-11-10	November	04-05	1	HLC	D	10	3
Mongola	MON	2009-11-09	2009-11-10	November	03-04	2	HLC	D	3	0
Mongola	MON	2009-11-09	2009-11-10	November	02-03	3	HLC	D	1	0
Mongola	MON	2009-11-09	2009-11-10	November	05-06	1	HLC	F	19	5
Mongola	MON	2009-11-09	2009-11-10	November	23-00	4	HLC	F	10	3
Mongola	MON	2009-11-09	2009-11-10	November	04-05	2	HLC	F	15	4
Mongola	MON	2009-11-09	2009-11-10	November	00-01	1	HLC	D	10	2
Mongola	MON	2009-11-09	2009-11-10	November	02-03	1	HLC	D	3	2
Mongola	MON	2009-11-09	2009-11-10	November	02-03	3	HLC	F	4	0
Mongola	MON	2009-11-09	2009-11-10	November	22-23	2	HLC	D	8	0
Mongola	MON	2009-11-09	2009-11-10	November	01-02	4	HLC	D	10	1
Mongola	MON	2009-11-09	2009-11-10	November	02-03	2	HLC	D	7	0
Mongola	MON	2009-11-09	2009-11-10	November	20-21	3	HLC	F	4	0
Mongola	MON	2009-11-09	2009-11-10	November	02-03	2	HLC	F	7	0
Mongola	MON	2009-11-09	2009-11-10	November	01-02	2	HLC	F	18	6
Mongola	MON	2009-11-09	2009-11-10	November	01-02	3	HLC	D	3	0
Mongola	MON	2009-11-09	2009-11-10	November	22-23	3	HLC	F	5	2
Mongola	MON	2009-11-09	2009-11-10	November	01-02	1	HLC	D	9	3
Mongola	MON	2009-11-09	2009-11-10	November	05-06	1	HLC	D	1	0
Mongola	MON	2009-11-10	2009-11-11	November	01-02	2	HLC	D	3	1
Mongola	MON	2009-11-10	2009-11-11	November	02-03	2	HLC	D	7	0
Mongola	MON	2009-11-10	2009-11-11	November	03-04	3	HLC	D	4	0
Mongola	MON	2009-11-10	2009-11-11	November	03-04	1	HLC	D	4	1
Mongola	MON	2009-11-10	2009-11-11	November	04-05	1	HLC	F	3	0
Mongola	MON	2009-11-10	2009-11-11	November	04-05	2	HLC	F	4	1
Mongola	MON	2009-11-10	2009-11-11	November	01-02	3	HLC	F	3	0
Mongola	MON	2009-11-10	2009-11-11	November	02-03	3	HLC	D	4	0
Mongola	MON	2009-11-10	2009-11-11	November	05-06	3	HLC	D	3	0
Mongola	MON	2009-11-10	2009-11-11	November	03-04	2	HLC	D	4	0
Mongola	MON	2009-11-10	2009-11-11	November	03-04	3	HLC	F	3	0
Mongola	MON	2009-11-10	2009-11-11	November	03-04	2	HLC	F	4	1
Mongola	MON	2009-11-10	2009-11-11	November	01-02	1	HLC	D	15	2
Mongola	MON	2009-11-10	2009-11-11	November	01-02	4	HLC	D	7	1
Mongola	MON	2009-11-10	2009-11-11	November	04-05	4	HLC	F	5	0
Mongola	MON	2009-11-10	2009-11-11	November	03-04	1	HLC	F	5	2
Mongola	MON	2009-11-10	2009-11-11	November	02-03	4	HLC	F	7	2
Mongola	MON	2009-11-10	2009-11-11	November	02-03	1	HLC	D	8	2
Mongola	MON	2009-11-10	2009-11-11	November	02-03	1	HLC	F	9	3
Mongola	MON	2009-11-10	2009-11-11	November	01-02	2	HLC	F	10	4
Mongola	MON	2009-11-10	2009-11-11	November	01-02	1	HLC	F	18	5
Mongola	MON	2009-11-10	2009-11-11	November	01-02	4	HLC	F	13	3
Mongola	MON	2009-11-10	2009-11-11	November	01-02	3	HLC	D	12	2
Mongola	MON	2009-11-10	2009-11-11	November	19-20	2	HLC	D	3	0
Mongola	MON	2009-11-10	2009-11-11	November	21-22	2	HLC	F	10	0
Mongola	MON	2009-11-10	2009-11-11	November	20-21	2	HLC	D	4	0
Mongola	MON	2009-11-10	2009-11-11	November	02-03	2	HLC	F	2	1
Mongola	MON	2009-11-10	2009-11-11	November	05-06	2	HLC	F	2	0
Mongola	MON	2009-11-10	2009-11-11	November	20-21	1	HLC	D	2	0
Mongola	MON	2009-11-10	2009-11-11	November	22-23	3	HLC	F	8	0
Mongola	MON	2009-11-10	2009-11-11	November	21-22	3	HLC	D	0	0
Mongola	MON	2009-11-10	2009-11-11	November	00-01	4	HLC	D	5	1
Mongola	MON	2009-11-10	2009-11-11	November	23-00	1	HLC	F	7	2
Mongola	MON	2009-11-10	2009-11-11	November	19-20	3	HLC	F	5	0
Mongola	MON	2009-11-10	2009-11-11	November	19-20	3	HLC	D	1	0
Mongola	MON	2009-11-10	2009-11-11	November	20-21	2	HLC	F	7	0
Mongola	MON	2009-11-10	2009-11-11	November	19-20	1	HLC	D	0	0
Mongola	MON	2009-11-10	2009-11-11	November	21-22	2	HLC	D	4	1
Mongola	MON	2009-11-10	2009-11-11	November	22-23	1	HLC	F	7	2
Mongola	MON	2009-11-10	2009-11-11	November	20-21	3	HLC	F	4	0
Mongola	MON	2009-11-10	2009-11-11	November	04-05	3	HLC	F	2	1
Mongola	MON	2009-11-10	2009-11-11	November	19-20	1	HLC	F	1	1
Mongola	MON	2009-11-10	2009-11-11	November	21-22	1	HLC	F	5	0
Mongola	MON	2009-11-10	2009-11-11	November	21-22	4	HLC	D	3	1
Mongola	MON	2009-11-10	2009-11-11	November	21-22	1	HLC	D	2	1
Mongola	MON	2009-11-10	2009-11-11	November	19-20	2	HLC	F	1	0
Mongola	MON	2009-11-10	2009-11-11	November	23-00	1	HLC	D	3	1
Mongola	MON	2009-11-10	2009-11-11	November	20-21	4	HLC	F	1	0
Mongola	MON	2009-11-10	2009-11-11	November	04-05	3	HLC	D	2	0
Mongola	MON	2009-11-10	2009-11-11	November	00-01	3	HLC	F	2	0
Mongola	MON	2009-11-10	2009-11-11	November	23-00	2	HLC	D	11	0
Mongola	MON	2009-11-10	2009-11-11	November	19-20	4	HLC	D	5	1
Mongola	MON	2009-11-10	2009-11-11	November	22-23	3	HLC	D	4	1
Mongola	MON	2009-11-10	2009-11-11	November	19-20	4	HLC	F	5	0
Mongola	MON	2009-11-10	2009-11-11	November	22-23	1	HLC	D	4	0
Mongola	MON	2009-11-10	2009-11-11	November	20-21	4	HLC	D	1	0
Mongola	MON	2009-11-10	2009-11-11	November	05-06	3	HLC	F	0	0
Mongola	MON	2009-11-10	2009-11-11	November	22-23	4	HLC	D	3	0
Mongola	MON	2009-11-10	2009-11-11	November	21-22	4	HLC	F	6	0
Mongola	MON	2009-11-10	2009-11-11	November	00-01	2	HLC	D	5	1
Mongola	MON	2009-11-10	2009-11-11	November	23-00	4	HLC	D	2	1
Mongola	MON	2009-11-10	2009-11-11	November	22-23	2	HLC	D	7	0
Mongola	MON	2009-11-10	2009-11-11	November	22-23	2	HLC	F	8	0
Mongola	MON	2009-11-10	2009-11-11	November	00-01	3	HLC	D	2	0
Mongola	MON	2009-11-10	2009-11-11	November	23-00	3	HLC	D	4	0
Mongola	MON	2009-11-10	2009-11-11	November	21-22	3	HLC	F	4	0
Mongola	MON	2009-11-10	2009-11-11	November	20-21	1	HLC	F	8	0
Mongola	MON	2009-11-10	2009-11-11	November	00-01	1	HLC	F	8	3
Mongola	MON	2009-11-10	2009-11-11	November	23-00	3	HLC	F	10	0
Mongola	MON	2009-11-10	2009-11-11	November	00-01	2	HLC	F	3	0
Mongola	MON	2009-11-10	2009-11-11	November	23-00	2	HLC	F	9	0
Mongola	MON	2009-11-10	2009-11-11	November	00-01	4	HLC	F	2	0
Mongola	MON	2009-03-23	2009-03-24	March	6-12	1	LTC	D	0	0
Mongola	MON	2009-03-23	2009-03-24	March	12-6	1	LTC	D	1	0
Mongola	MON	2009-03-23	2009-03-24	March	6-12	1	LTC	F	0	0
Mongola	MON	2009-03-23	2009-03-24	March	12-6	1	LTC	F	0	0
Mongola	MON	2009-03-23	2009-03-24	March	6-12	2	LTC	D	10	1
Mongola	MON	2009-03-23	2009-03-24	March	12-6	2	LTC	D	1	1
Mongola	MON	2009-03-23	2009-03-24	March	6-12	2	LTC	F	0	0
Mongola	MON	2009-03-23	2009-03-24	March	12-6	2	LTC	F	22	4
Mongola	MON	2009-03-23	2009-03-24	March	6-12	3	LTC	D	0	0
Mongola	MON	2009-03-23	2009-03-24	March	12-6	3	LTC	D	0	0
Mongola	MON	2009-03-23	2009-03-24	March	6-12	3	LTC	F	0	0
Mongola	MON	2009-03-23	2009-03-24	March	12-6	3	LTC	F	2	1
Mongola	MON	2009-03-23	2009-03-24	March	6-12	4	LTC	D	0	0
Mongola	MON	2009-03-23	2009-03-24	March	12-6	4	LTC	D	3	0
Mongola	MON	2009-03-23	2009-03-24	March	6-12	4	LTC	F	0	0
Mongola	MON	2009-03-23	2009-03-24	March	12-6	4	LTC	F	1	0
Mongola	MON	2009-03-24	2009-03-25	March	6-12	1	LTC	D	0	0
Mongola	MON	2009-03-24	2009-03-25	March	12-6	1	LTC	D	0	0
Mongola	MON	2009-03-24	2009-03-25	March	6-12	1	LTC	F	0	0
Mongola	MON	2009-03-24	2009-03-25	March	12-6	1	LTC	F	0	0
Mongola	MON	2009-03-24	2009-03-25	March	6-12	2	LTC	D	1	0
Mongola	MON	2009-03-24	2009-03-25	March	12-6	2	LTC	D	2	0
Mongola	MON	2009-03-24	2009-03-25	March	6-12	2	LTC	F	0	0
Mongola	MON	2009-03-24	2009-03-25	March	12-6	2	LTC	F	1	0
Mongola	MON	2009-03-24	2009-03-25	March	6-12	3	LTC	D	0	0
Mongola	MON	2009-03-24	2009-03-25	March	12-6	3	LTC	D	0	0
Mongola	MON	2009-03-24	2009-03-25	March	6-12	3	LTC	F	0	0
Mongola	MON	2009-03-24	2009-03-25	March	12-6	3	LTC	F	1	0
Mongola	MON	2009-03-24	2009-03-25	March	6-12	4	LTC	D	2	0
Mongola	MON	2009-03-24	2009-03-25	March	12-6	4	LTC	D	5	1
Mongola	MON	2009-03-24	2009-03-25	March	6-12	4	LTC	F	0	0
Mongola	MON	2009-03-24	2009-03-25	March	12-6	4	LTC	F	0	0
Mongola	MON	2009-03-25	2009-03-26	March	6-12	1	LTC	D	0	0
Mongola	MON	2009-03-25	2009-03-26	March	12-6	1	LTC	D	0	0
Mongola	MON	2009-03-25	2009-03-26	March	6-12	1	LTC	F	0	0
Mongola	MON	2009-03-25	2009-03-26	March	12-6	1	LTC	F	0	0
Mongola	MON	2009-03-25	2009-03-26	March	6-12	2	LTC	D	3	1
Mongola	MON	2009-03-25	2009-03-26	March	12-6	2	LTC	D	10	4
Mongola	MON	2009-03-25	2009-03-26	March	6-12	2	LTC	F	0	0
Mongola	MON	2009-03-25	2009-03-26	March	12-6	2	LTC	F	0	0
Mongola	MON	2009-03-25	2009-03-26	March	10-6	3	LTC	D	0	0
Mongola	MON	2009-03-25	2009-03-26	March	12-6	3	LTC	D	0	0
Mongola	MON	2009-03-25	2009-03-26	March	6-12	3	LTC	F	0	0
Mongola	MON	2009-03-25	2009-03-26	March	12-6	3	LTC	F	0	0
Mongola	MON	2009-03-25	2009-03-26	March	6-12	4	LTC	D	0	0
Mongola	MON	2009-03-25	2009-03-26	March	12-6	4	LTC	D	7	2
Mongola	MON	2009-03-25	2009-03-26	March	6-12	4	LTC	F	1	0
Mongola	MON	2009-03-25	2009-03-26	March	12-6	4	LTC	F	0	0
Mongola	MON	2009-03-26	2009-03-27	March	6-12	1	LTC	D	0	0
Mongola	MON	2009-03-26	2009-03-27	March	12-6	1	LTC	D	0	0
Mongola	MON	2009-03-26	2009-03-27	March	6-12	1	LTC	F	0	0
Mongola	MON	2009-03-26	2009-03-27	March	12-6	1	LTC	F	0	0
Mongola	MON	2009-03-26	2009-03-27	March	6-12	2	LTC	D	1	0
Mongola	MON	2009-03-26	2009-03-27	March	12-6	2	LTC	D	16	1
Mongola	MON	2009-03-26	2009-03-27	March	6-12	2	LTC	F	0	0
Mongola	MON	2009-03-26	2009-03-27	March	12-6	2	LTC	F	0	0
Mongola	MON	2009-03-26	2009-03-27	March	6-12	3	LTC	D	7	1
Mongola	MON	2009-03-26	2009-03-27	March	12-6	3	LTC	D	0	0
Mongola	MON	2009-03-26	2009-03-27	March	6-12	3	LTC	F	1	0
Mongola	MON	2009-03-26	2009-03-27	March	12-6	3	LTC	F	0	0
Mongola	MON	2009-03-26	2009-03-27	March	6-12	4	LTC	D	0	0
Mongola	MON	2009-03-26	2009-03-27	March	12-6	4	LTC	D	6	3
Mongola	MON	2009-03-26	2009-03-27	March	6-12	4	LTC	F	0	0
Mongola	MON	2009-03-26	2009-03-27	March	12-6	4	LTC	F	2	0
Luba	LUB	2009-03-30	2009-03-31	March	6-12	1	LTC	D	18	2
Luba	LUB	2009-03-30	2009-03-31	March	12-6	1	LTC	D	0	0
Luba	LUB	2009-03-30	2009-03-31	March	6-12	1	LTC	F	2	0
Luba	LUB	2009-03-30	2009-03-31	March	12-6	1	LTC	F	8	0
Luba	LUB	2009-03-30	2009-03-31	March	6-12	2	LTC	D	71	15
Luba	LUB	2009-03-30	2009-03-31	March	12-6	2	LTC	D	0	0
Luba	LUB	2009-03-30	2009-03-31	March	6-12	2	LTC	F	0	0
Luba	LUB	2009-03-30	2009-03-31	March	12-6	2	LTC	F	5	0
Luba	LUB	2009-03-30	2009-03-31	March	6-12	3	LTC	D	0	0
Luba	LUB	2009-03-30	2009-03-31	March	12-6	3	LTC	D	0	0
Luba	LUB	2009-03-30	2009-03-31	March	6-12	3	LTC	F	0	0
Luba	LUB	2009-03-30	2009-03-31	March	12-6	3	LTC	F	0	0
Luba	LUB	2009-03-30	2009-03-31	March	6-12	4	LTC	D	0	0
Luba	LUB	2009-03-30	2009-03-31	March	12-6	4	LTC	D	0	0
Luba	LUB	2009-03-30	2009-03-31	March	6-12	4	LTC	F	0	0
Luba	LUB	2009-03-30	2009-03-31	March	12-6	4	LTC	F	1	0
Luba	LUB	2009-03-31	2009-04-01	March	6-12	1	LTC	D	39	1
Luba	LUB	2009-03-31	2009-04-01	March	12-6	1	LTC	D	77	8
Luba	LUB	2009-03-31	2009-04-01	March	6-12	1	LTC	F	17	1
Luba	LUB	2009-03-31	2009-04-01	March	12-6	1	LTC	F	6	2
Luba	LUB	2009-03-31	2009-04-01	March	6-12	2	LTC	D	9	0
Luba	LUB	2009-03-31	2009-04-01	March	12-6	2	LTC	D	13	1
Luba	LUB	2009-03-31	2009-04-01	March	6-12	2	LTC	F	12	0
Luba	LUB	2009-03-31	2009-04-01	March	12-6	2	LTC	F	8	0
Luba	LUB	2009-03-31	2009-04-01	March	6-12	3	LTC	D	0	0
Luba	LUB	2009-03-31	2009-04-01	March	12-6	3	LTC	D	0	0
Luba	LUB	2009-03-31	2009-04-01	March	6-12	3	LTC	F	2	2
Luba	LUB	2009-03-31	2009-04-01	March	12-6	3	LTC	F	0	0
Luba	LUB	2009-03-31	2009-04-01	March	6-12	4	LTC	D	0	0
Luba	LUB	2009-03-31	2009-04-01	March	12-6	4	LTC	D	0	0
Luba	LUB	2009-03-31	2009-04-01	March	6-12	4	LTC	F	0	0
Luba	LUB	2009-03-31	2009-04-01	March	12-6	4	LTC	F	0	0
Riaba	RIA	2009-04-01	2009-04-02	March	6-12	1	LTC	D	0	0
Riaba	RIA	2009-04-01	2009-04-02	March	12-6	1	LTC	D	0	0
Riaba	RIA	2009-04-01	2009-04-02	March	6-12	1	LTC	F	1	0
Riaba	RIA	2009-04-01	2009-04-02	March	12-6	1	LTC	F	0	0
Riaba	RIA	2009-04-01	2009-04-02	March	6-12	2	LTC	D	0	0
Riaba	RIA	2009-04-01	2009-04-02	March	12-6	2	LTC	D	0	0
Riaba	RIA	2009-04-01	2009-04-02	March	6-12	2	LTC	F	0	0
Riaba	RIA	2009-04-01	2009-04-02	March	12-6	2	LTC	F	0	0
Riaba	RIA	2009-04-01	2009-04-02	March	6-12	3	LTC	D	1	0
Riaba	RIA	2009-04-01	2009-04-02	March	12-6	3	LTC	D	0	0
Riaba	RIA	2009-04-01	2009-04-02	March	6-12	3	LTC	F	9	2
Riaba	RIA	2009-04-01	2009-04-02	March	12-6	3	LTC	F	2	0
Riaba	RIA	2009-04-01	2009-04-02	March	6-12	4	LTC	D	20	12
Riaba	RIA	2009-04-01	2009-04-02	March	12-6	4	LTC	D	0	0
Riaba	RIA	2009-04-01	2009-04-02	March	6-12	4	LTC	F	0	0
Riaba	RIA	2009-04-01	2009-04-02	March	12-6	4	LTC	F	0	0
Riaba	RIA	2009-04-02	2009-04-03	March	6-12	1	LTC	D	0	0
Riaba	RIA	2009-04-02	2009-04-03	March	12-6	1	LTC	D	0	0
Riaba	RIA	2009-04-02	2009-04-03	March	6-12	1	LTC	F	0	0
Riaba	RIA	2009-04-02	2009-04-03	March	12-6	1	LTC	F	0	0
Riaba	RIA	2009-04-02	2009-04-03	March	6-12	2	LTC	D	0	0
Riaba	RIA	2009-04-02	2009-04-03	March	12-6	2	LTC	D	0	0
Riaba	RIA	2009-04-02	2009-04-03	March	6-12	2	LTC	F	0	0
Riaba	RIA	2009-04-02	2009-04-03	March	12-6	2	LTC	F	0	0
Riaba	RIA	2009-04-02	2009-04-03	March	6-12	3	LTC	D	1	0
Riaba	RIA	2009-04-02	2009-04-03	March	12-6	3	LTC	D	0	0
Riaba	RIA	2009-04-02	2009-04-03	March	6-12	3	LTC	F	0	0
Riaba	RIA	2009-04-02	2009-04-03	March	12-6	3	LTC	F	0	0
Riaba	RIA	2009-04-02	2009-04-03	March	6-12	4	LTC	D	6	5
Riaba	RIA	2009-04-02	2009-04-03	March	12-6	4	LTC	D	0	0
Riaba	RIA	2009-04-02	2009-04-03	March	6-12	4	LTC	F	2	1
Riaba	RIA	2009-04-02	2009-04-03	March	12-6	4	LTC	F	0	0
Mongola	MON	2009-05-18	2009-05-19	May	6-6	1	LTC	D	0	0
Mongola	MON	2009-05-18	2009-05-19	May	6-6	1	LTC	F	0	0
Mongola	MON	2009-05-18	2009-05-19	May	6-6	2	LTC	D	8	0
Mongola	MON	2009-05-18	2009-05-19	May	6-6	2	LTC	F	0	0
Mongola	MON	2009-05-18	2009-05-19	May	6-6	3	LTC	D	4	2
Mongola	MON	2009-05-18	2009-05-19	May	6-6	3	LTC	F	0	0
Mongola	MON	2009-05-18	2009-05-19	May	6-6	4	LTC	D	0	0
Mongola	MON	2009-05-18	2009-05-19	May	6-6	4	LTC	F	0	0
Mongola	MON	2009-05-19	2009-05-20	May	6-6	1	LTC	D	32	7
Mongola	MON	2009-05-19	2009-05-20	May	6-6	1	LTC	F	2	0
Mongola	MON	2009-05-19	2009-05-20	May	6-6	2	LTC	D	7	0
Mongola	MON	2009-05-19	2009-05-20	May	6-6	2	LTC	F	0	0
Mongola	MON	2009-05-19	2009-05-20	May	6-6	3	LTC	D	8	2
Mongola	MON	2009-05-19	2009-05-20	May	6-6	3	LTC	F	0	0
Mongola	MON	2009-05-19	2009-05-20	May	6-6	4	LTC	D	3	2
Mongola	MON	2009-05-19	2009-05-20	May	6-6	4	LTC	F	0	0
Luba	LUB	2009-05-21	2009-05-22	May	6-6	1	LTC	D	23	0
Luba	LUB	2009-05-21	2009-05-22	May	6-6	1	LTC	F	20	0
Luba	LUB	2009-05-21	2009-05-22	May	6-6	2	LTC	D	36	3
Luba	LUB	2009-05-21	2009-05-22	May	6-6	2	LTC	F	16	2
Luba	LUB	2009-05-21	2009-05-22	May	6-6	3	LTC	D	0	0
Luba	LUB	2009-05-21	2009-05-22	May	6-6	3	LTC	F	0	0
Luba	LUB	2009-05-21	2009-05-22	May	6-6	4	LTC	D	10	2
Luba	LUB	2009-05-21	2009-05-22	May	6-6	4	LTC	F	24	3
Luba	LUB	2009-05-22	2009-05-23	May	6-6	1	LTC	D	7	0
Luba	LUB	2009-05-22	2009-05-23	May	6-6	1	LTC	F	3	0
Luba	LUB	2009-05-22	2009-05-23	May	6-6	2	LTC	D	1	1
Luba	LUB	2009-05-22	2009-05-23	May	6-6	2	LTC	F	6	1
Luba	LUB	2009-05-22	2009-05-23	May	6-6	3	LTC	D	3	0
Luba	LUB	2009-05-22	2009-05-23	May	6-6	3	LTC	F	2	1
Luba	LUB	2009-05-22	2009-05-23	May	6-6	4	LTC	D	45	7
Luba	LUB	2009-05-22	2009-05-23	May	6-6	4	LTC	F	6	1
Riaba	RIA	2009-05-25	2009-05-26	May	6-6	1	LTC	D	1	0
Riaba	RIA	2009-05-25	2009-05-26	May	6-6	1	LTC	F	0	0
Riaba	RIA	2009-05-25	2009-05-26	May	6-6	2	LTC	D	0	0
Riaba	RIA	2009-05-25	2009-05-26	May	6-6	2	LTC	F	0	0
Riaba	RIA	2009-05-25	2009-05-26	May	6-6	3	LTC	D	4	0
Riaba	RIA	2009-05-25	2009-05-26	May	6-6	3	LTC	F	0	0
Riaba	RIA	2009-05-25	2009-05-26	May	6-6	4	LTC	D	0	0
Riaba	RIA	2009-05-25	2009-05-26	May	6-6	4	LTC	F	0	0
Riaba	RIA	2009-05-26	2009-05-27	May	6-6	1	LTC	D	0	0
Riaba	RIA	2009-05-26	2009-05-27	May	6-6	1	LTC	F	15	2
Riaba	RIA	2009-05-26	2009-05-27	May	6-6	2	LTC	D	0	0
Riaba	RIA	2009-05-26	2009-05-27	May	6-6	2	LTC	F	0	0
Riaba	RIA	2009-05-26	2009-05-27	May	6-6	3	LTC	D	1	0
Riaba	RIA	2009-05-26	2009-05-27	May	6-6	3	LTC	F	0	0
Riaba	RIA	2009-05-26	2009-05-27	May	6-6	4	LTC	D	0	0
Riaba	RIA	2009-05-26	2009-05-27	May	6-6	4	LTC	F	0	0
Mongola	MON	2009-07-06	2009-07-07	July	6-6	1	LTC	D	0	0
Mongola	MON	2009-07-06	2009-07-07	July	6-6	1	LTC	F	0	0
Mongola	MON	2009-07-06	2009-07-07	July	6-6	2	LTC	D	9	4
Mongola	MON	2009-07-06	2009-07-07	July	6-6	2	LTC	F	0	0
Mongola	MON	2009-07-06	2009-07-07	July	6-6	3	LTC	D	2	1
Mongola	MON	2009-07-06	2009-07-07	July	6-6	3	LTC	F	0	0
Mongola	MON	2009-07-06	2009-07-07	July	6-6	4	LTC	D	0	0
Mongola	MON	2009-07-06	2009-07-07	July	6-6	4	LTC	F	0	0
Mongola	MON	2009-07-07	2009-07-09	July	6-6	1	LTC	D	2	1
Mongola	MON	2009-07-07	2009-07-08	July	6-6	1	LTC	F	1	1
Mongola	MON	2009-07-07	2009-07-08	July	6-6	2	LTC	D	2	0
Mongola	MON	2009-07-07	2009-07-08	July	6-6	2	LTC	F	0	0
Mongola	MON	2009-07-07	2009-07-08	July	6-6	3	LTC	D	18	5
Mongola	MON	2009-07-07	2009-07-08	July	6-6	3	LTC	F	0	0
Mongola	MON	2009-07-07	2009-07-08	July	6-6	4	LTC	D	3	0
Mongola	MON	2009-07-07	2009-07-08	July	6-6	4	LTC	F	0	0
Luba	LUB	2009-07-09	2009-07-10	July	6-6	1	LTC	D	2	0
Luba	LUB	2009-07-09	2009-07-10	July	6-6	1	LTC	F	3	0
Luba	LUB	2009-07-09	2009-07-10	July	6-6	2	LTC	D	8	0
Luba	LUB	2009-07-09	2009-07-10	July	6-6	2	LTC	F	3	0
Luba	LUB	2009-07-09	2009-07-10	July	6-6	3	LTC	D	6	4
Luba	LUB	2009-07-09	2009-07-10	July	6-6	3	LTC	F	0	0
Luba	LUB	2009-07-09	2009-07-10	July	6-6	4	LTC	D	19	5
Luba	LUB	2009-07-09	2009-07-10	July	6-6	4	LTC	F	6	0
Luba	LUB	2009-07-10	2009-07-11	July	6-6	1	LTC	D	7	0
Luba	LUB	2009-07-10	2009-07-11	July	6-6	1	LTC	F	0	0
Luba	LUB	2009-07-10	2009-07-11	July	6-6	2	LTC	D	5	0
Luba	LUB	2009-07-10	2009-07-11	July	6-6	2	LTC	F	4	2
Luba	LUB	2009-07-10	2009-07-11	July	6-6	3	LTC	D	3	0
Luba	LUB	2009-07-10	2009-07-11	July	6-6	3	LTC	F	3	0
Luba	LUB	2009-07-10	2009-07-11	July	6-6	4	LTC	D	8	0
Luba	LUB	2009-07-10	2009-07-11	July	6-6	4	LTC	F	1	0
Riaba	RIA	2009-07-13	2009-07-14	July	6-6	1	LTC	D	3	1
Riaba	RIA	2009-07-13	2009-07-14	July	6-6	1	LTC	F	0	0
Riaba	RIA	2009-07-13	2009-07-14	July	6-6	2	LTC	D	1	0
Riaba	RIA	2009-07-13	2009-07-14	July	6-6	2	LTC	F	0	0
Riaba	RIA	2009-07-13	2009-07-14	July	6-6	3	LTC	D	2	1
Riaba	RIA	2009-07-13	2009-07-14	July	6-6	3	LTC	F	0	0
Riaba	RIA	2009-07-13	2009-07-14	July	6-6	4	LTC	D	0	0
Riaba	RIA	2009-07-13	2009-07-14	July	6-6	4	LTC	F	1	1
Riaba	RIA	2009-07-14	2009-07-15	July	6-6	1	LTC	D	1	0
Riaba	RIA	2009-07-14	2009-07-15	July	6-6	1	LTC	F	0	0
Riaba	RIA	2009-07-14	2009-07-15	July	6-6	2	LTC	D	0	0
Riaba	RIA	2009-07-14	2009-07-15	July	6-6	2	LTC	F	1	0
Riaba	RIA	2009-07-14	2009-07-15	July	6-6	3	LTC	D	2	0
Riaba	RIA	2009-07-14	2009-07-15	July	6-6	3	LTC	F	0	0
Riaba	RIA	2009-07-14	2009-07-15	July	6-6	4	LTC	D	0	0
Riaba	RIA	2009-07-14	2009-07-15	July	6-6	4	LTC	F	0	0
Mongola	MON	2009-08-31	2009-09-01	September	6-6	1	LTC	D	0	0
Mongola	MON	2009-08-31	2009-09-01	September	6-6	1	LTC	F	1	0
Mongola	MON	2009-08-31	2009-09-01	September	6-6	2	LTC	D	74	24
Mongola	MON	2009-08-31	2009-09-01	September	6-6	2	LTC	F	0	0
Mongola	MON	2009-08-31	2009-09-01	September	6-6	3	LTC	D	4	1
Mongola	MON	2009-08-31	2009-09-01	September	6-6	3	LTC	F	0	0
Mongola	MON	2009-08-31	2009-09-01	September	6-6	4	LTC	D	1	0
Mongola	MON	2009-08-31	2009-09-01	September	6-6	4	LTC	F	2	0
Mongola	MON	2009-09-01	2009-09-02	September	6-6	1	LTC	D	9	0
Mongola	MON	2009-09-01	2009-09-02	September	6-6	1	LTC	F	0	0
Mongola	MON	2009-09-01	2009-09-02	September	6-6	2	LTC	D	8	4
Mongola	MON	2009-09-01	2009-09-02	September	6-6	2	LTC	F	0	0
Mongola	MON	2009-09-01	2009-09-02	September	6-6	3	LTC	D	28	10
Mongola	MON	2009-09-01	2009-09-02	September	6-6	3	LTC	F	0	0
Mongola	MON	2009-09-01	2009-09-02	September	6-6	4	LTC	D	57	25
Mongola	MON	2009-09-01	2009-09-02	September	6-6	4	LTC	F	0	0
Luba	LUB	2009-09-03	2009-09-04	September	6-6	1	LTC	D	0	0
Luba	LUB	2009-09-03	2009-09-04	September	6-6	1	LTC	F	2	0
Luba	LUB	2009-09-03	2009-09-04	September	6-6	2	LTC	D	1	1
Luba	LUB	2009-09-03	2009-09-04	September	6-6	2	LTC	F	0	0
Luba	LUB	2009-09-03	2009-09-04	September	6-6	3	LTC	D	1	1
Luba	LUB	2009-09-03	2009-09-04	September	6-6	3	LTC	F	0	0
Luba	LUB	2009-09-03	2009-09-04	September	6-6	4	LTC	D	0	0
Luba	LUB	2009-09-03	2009-09-04	September	6-6	4	LTC	F	8	4
Luba	LUB	2009-09-03	2009-09-04	September	6-6	1	LTC	D	0	0
Luba	LUB	2009-09-03	2009-09-04	September	6-6	1	LTC	F	0	0
Luba	LUB	2009-09-03	2009-09-04	September	6-6	2	LTC	D	0	0
Luba	LUB	2009-09-03	2009-09-04	September	6-6	2	LTC	F	0	0
Luba	LUB	2009-09-03	2009-09-04	September	6-6	3	LTC	D	1	0
Luba	LUB	2009-09-03	2009-09-04	September	6-6	3	LTC	F	0	0
Luba	LUB	2009-09-03	2009-09-04	September	6-6	4	LTC	D	0	0
Luba	LUB	2009-09-03	2009-09-04	September	6-6	4	LTC	F	0	0
Riaba	RIA	2009-09-08	2009-09-09	September	6-6	1	LTC	D	0	0
Riaba	RIA	2009-09-08	2009-09-09	September	6-6	1	LTC	F	1	0
Riaba	RIA	2009-09-08	2009-09-09	September	6-6	2	LTC	D	1	0
Riaba	RIA	2009-09-08	2009-09-09	September	6-6	2	LTC	F	0	0
Riaba	RIA	2009-09-08	2009-09-09	September	6-6	3	LTC	D	0	0
Riaba	RIA	2009-09-08	2009-09-09	September	6-6	3	LTC	F	1	0
Riaba	RIA	2009-09-08	2009-09-09	September	6-6	4	LTC	D	0	0
Riaba	RIA	2009-09-08	2009-09-09	September	6-6	4	LTC	F	1	0
Riaba	RIA	2009-09-09	2009-09-10	September	6-6	1	LTC	D	4	0
Riaba	RIA	2009-09-09	2009-09-10	September	6-6	1	LTC	F	1	0
Riaba	RIA	2009-09-09	2009-09-10	September	6-6	2	LTC	D	0	0
Riaba	RIA	2009-09-09	2009-09-10	September	6-6	2	LTC	F	4	2
Riaba	RIA	2009-09-09	2009-09-10	September	6-6	3	LTC	D	4	1
Riaba	RIA	2009-09-09	2009-09-10	September	6-6	3	LTC	F	0	0
Riaba	RIA	2009-09-09	2009-09-10	September	6-6	4	LTC	D	4	0
Riaba	RIA	2009-09-09	2009-09-10	September	6-6	4	LTC	F	17	8
Luba	LUB	2009-11-02	2009-11-03	November	6-6	1	LTC	D	4	1
Luba	LUB	2009-11-02	2009-11-03	November	6-6	1	LTC	F	0	0
Luba	LUB	2009-11-02	2009-11-03	November	6-6	2	LTC	D	2	2
Luba	LUB	2009-11-02	2009-11-03	November	6-6	2	LTC	F	0	0
Luba	LUB	2009-11-02	2009-11-03	November	6-6	3	LTC	D	1	1
Luba	LUB	2009-11-02	2009-11-03	November	6-6	3	LTC	F	0	0
Luba	LUB	2009-11-02	2009-11-03	November	6-6	4	LTC	D	29	10
Luba	LUB	2009-11-02	2009-11-03	November	6-6	4	LTC	F	0	0
Luba	LUB	2009-11-03	2009-11-04	November	6-6	1	LTC	D	0	0
Luba	LUB	2009-11-03	2009-11-04	November	6-6	1	LTC	F	0	0
Luba	LUB	2009-11-03	2009-11-04	November	6-6	2	LTC	D	0	0
Luba	LUB	2009-11-03	2009-11-04	November	6-6	2	LTC	F	0	0
Luba	LUB	2009-11-03	2009-11-04	November	6-6	3	LTC	D	0	0
Luba	LUB	2009-11-03	2009-11-04	November	6-6	3	LTC	F	1	0
Luba	LUB	2009-11-03	2009-11-04	November	6-6	4	LTC	D	11	1
Luba	LUB	2009-11-03	2009-11-04	November	6-6	4	LTC	F	0	0
Riaba	RIA	2009-11-05	2009-11-06	November	6-6	1	LTC	D	0	0
Riaba	RIA	2009-11-05	2009-11-06	November	6-6	1	LTC	F	0	0
Riaba	RIA	2009-11-05	2009-11-06	November	6-6	2	LTC	D	0	0
Riaba	RIA	2009-11-05	2009-11-06	November	6-6	2	LTC	F	0	0
Riaba	RIA	2009-11-05	2009-11-06	November	6-6	3	LTC	D	0	0
Riaba	RIA	2009-11-05	2009-11-06	November	6-6	3	LTC	F	0	0
Riaba	RIA	2009-11-05	2009-11-06	November	6-6	4	LTC	D	0	0
Riaba	RIA	2009-11-05	2009-11-06	November	6-6	4	LTC	F	0	0
Riaba	RIA	2009-11-06	2009-11-07	November	6-6	1	LTC	D	0	0
Riaba	RIA	2009-11-06	2009-11-07	November	6-6	1	LTC	F	0	0
Riaba	RIA	2009-11-06	2009-11-07	November	6-6	2	LTC	D	7	4
Riaba	RIA	2009-11-06	2009-11-07	November	6-6	2	LTC	F	0	0
Riaba	RIA	2009-11-06	2009-11-07	November	6-6	3	LTC	D	0	0
Riaba	RIA	2009-11-06	2009-11-07	November	6-6	3	LTC	F	0	0
Riaba	RIA	2009-11-06	2009-11-07	November	6-6	4	LTC	D	0	0
Riaba	RIA	2009-11-06	2009-11-07	November	6-6	4	LTC	F	0	0
Mongola	MON	2009-11-09	2009-11-10	November	6-6	1	LTC	D	8	0
Mongola	MON	2009-11-09	2009-11-10	November	6-6	1	LTC	F	0	0
Mongola	MON	2009-11-09	2009-11-10	November	6-6	2	LTC	D	16	1
Mongola	MON	2009-11-09	2009-11-10	November	6-6	2	LTC	F	1	0
Mongola	MON	2009-11-09	2009-11-10	November	6-6	3	LTC	D	0	0
Mongola	MON	2009-11-09	2009-11-10	November	6-6	3	LTC	F	0	0
Mongola	MON	2009-11-09	2009-11-10	November	6-6	4	LTC	D	1	0
Mongola	MON	2009-11-09	2009-11-10	November	6-6	4	LTC	F	0	0
Mongola	MON	2009-11-10	2009-11-11	November	6-6	1	LTC	D	2	2
Mongola	MON	2009-11-10	2009-11-11	November	6-6	1	LTC	F	0	0
Mongola	MON	2009-11-10	2009-11-11	November	6-6	2	LTC	D	1	0
Mongola	MON	2009-11-10	2009-11-11	November	6-6	2	LTC	F	0	0
Mongola	MON	2009-11-10	2009-11-11	November	6-6	3	LTC	D	3	0
Mongola	MON	2009-11-10	2009-11-11	November	6-6	3	LTC	F	0	0
[truncated: 2 more rows]
