# Supplementary material for: Light traps fail to estimate reliable malaria mosquito biting rates on Bioko Island, Equatorial Guinea
Source: Malar J. 2012 Feb 24;11:56. doi: 10.1186/1475-2875-11-56 (PMC3384454; doi:10.1186/1475-2875-11-56)
Supplement: Additional file 2 — Anopheles gambiae s.l. mosquitoes identified to species and molecular form from mosquito collections on Bioko Island, Equatorial Guinea, 2009. [file 1475-2875-11-56-S2.XLSX]

## Sheet: Bioko Island analyzed mosqs
Site	Collection Day	Collection Month	Hour	House	Out-In	Collection Method	Species	Mol. Form
Arena Blanca	9	Jul	-	1	In	LTC	An melas
Arena Blanca	9	Jul	-	1	In	LTC	An melas
Arena Blanca	10	Jul	-	4	In	LTC	An melas
Arena Blanca	9	Jul	-	4	In	LTC	An melas
Arena Blanca	9	Jul	-	4	In	LTC	An melas
Arena Blanca	9	Jul	-	4	In	LTC	An melas
Arena Blanca	9	Jul	-	4	In	LTC	An melas
Arena Blanca	9	Jul	-	4	In	LTC	An melas
Arena Blanca	9	Jul	-	4	In	LTC	An melas
Arena Blanca	9	Jul	-	4	In	LTC	An melas
Arena Blanca	9	Jul	-	3	In	LTC	An melas
Arena Blanca	9	Jul	-	3	In	LTC	An melas
Arena Blanca	9	Jul	-	3	In	LTC	An melas
Arena Blanca	9	Jul	-	3	In	LTC	An melas
Arena Blanca	9	Jul	-	3	In	LTC	An melas
Arena Blanca	9	Jul	-	3	In	LTC	An melas
Arena Blanca	9	Jul	-	3	In	LTC	An melas
Arena Blanca	9	Jul	-	3	In	LTC	An melas
Arena Blanca	9	Jul	-	3	In	LTC	An melas
Arena Blanca	9	Jul	-	3	In	LTC	An melas
Arena Blanca	9	Jul	-	2	In	LTC	An melas
Arena Blanca	9	Jul	-	2	In	LTC	An melas
Arena Blanca	9	Jul	-	2	In	LTC	An melas
Arena Blanca	9	Jul	-	2	In	LTC	An melas
Arena Blanca	9	Jul	-	2	In	LTC	An melas
Arena Blanca	10	Jul	-	1	In	LTC	An melas
Arena Blanca	10	Jul	-	1	In	LTC	An melas
Arena Blanca	10	Jul	-	1	In	LTC	An melas
Arena Blanca	10	Jul	-	1	In	LTC	An melas
Arena Blanca	10	Jul	-	1	In	LTC	An melas
Arena Blanca	10	Jul	-	1	In	LTC	An melas
Arena Blanca	10	Jul	-	1	In	LTC	An melas
Arena Blanca	10	Jul	-	1	In	LTC	An melas
Arena Blanca	9	Jul	-	2	In	LTC	An melas
Arena Blanca	9	Jul	-	2	In	LTC	An melas
Arena Blanca	9	Jul	-	2	In	LTC	An melas
Arena Blanca	9	Jul	-	2	In	LTC	An melas
Arena Blanca	9	Jul	-	2	In	LTC	An melas
Arena Blanca	9	Jul	-	2	In	LTC	An melas
Arena Blanca	9	Jul	-	2	In	LTC	An melas
Arena Blanca	9	Jul	-	2	In	LTC	An melas
Arena Blanca	10	Jul	-	3	In	LTC	An melas
Arena Blanca	10	Jul	-	3	In	LTC	An melas
Arena Blanca	10	Jul	-	3	In	LTC	An melas
Arena Blanca	10	Jul	-	2	In	HLC	An melas
Arena Blanca	10	Jul	-	2	In	HLC	An melas
Arena Blanca	10	Jul	-	2	In	HLC	An melas
Arena Blanca	10	Jul	-	2	In	HLC	An melas
Arena Blanca	10	Jul	-	4	In	HLC	An melas
Arena Blanca	10	Jul	-	4	In	HLC	An melas
Arena Blanca	10	Jul	-	4	In	HLC	An melas
Arena Blanca	10	Jul	-	4	In	HLC	An melas
Arena Blanca	10	Jul	-	4	In	HLC	An melas
Arena Blanca	10	Jul	-	4	In	HLC	An melas
Arena Blanca	10	Jul	-	4	In	HLC	An melas
Arena Blanca	10	Jul	-	4	In	HLC	An melas
Arena Blanca	10	Jul	-	4	In	HLC	An melas
Arena Blanca	10	Jul	-	4	In	HLC	An melas
Arena Blanca	10	Jul	-	2	In	HLC	An melas
Arena Blanca	9	Jul	8-9	4	In	HLC	An melas
Arena Blanca	9	Jul	8-9	4	In	HLC	An melas
Arena Blanca	9	Jul	8-9	4	In	HLC	An melas
Arena Blanca	10	Jul	-	2	In	HLC	An melas
Arena Blanca	10	Jul	-	2	In	HLC	An melas
Arena Blanca	10	Jul	-	2	In	HLC	An melas
Arena Blanca	10	Jul	-	2	In	HLC	An melas
Arena Blanca	10	Jul	-	2	In	HLC	An melas
Arena Blanca	10	Jul	-	2	In	HLC	An melas
Arena Blanca	10	Jul	-	2	In	HLC	An melas
Arena Blanca	10	Jul	-	2	In	HLC	An melas
Arena Blanca	9	Jul	2-3	4	In	HLC	An melas
Arena Blanca	9	Jul	2-3	4	In	HLC	An melas
Arena Blanca	9	Jul	2-3	4	In	HLC	An melas
Arena Blanca	9	Jul	2-3	4	In	HLC	An melas
Arena Blanca	9	Jul	2-3	4	In	HLC	An melas
Arena Blanca	9	Jul	2-3	4	In	HLC	An melas
Arena Blanca	9	Jul	2-3	4	In	HLC	An melas
Arena Blanca	9	Jul	2-3	4	In	HLC	An melas
Arena Blanca	9	Jul	3-4	4	In	HLC	An melas
Arena Blanca	9	Jul	3-4	4	In	HLC	An melas
Arena Blanca	9	Jul	3-4	4	In	HLC	An melas
Arena Blanca	9	Jul	3-4	4	In	HLC	An melas
Arena Blanca	9	Jul	3-4	4	In	HLC	An melas
Arena Blanca	9	Jul	3-4	4	In	HLC	An melas
Arena Blanca	9	Jul	3-4	4	In	HLC	An melas
Arena Blanca	9	Jul	1-2	4	In	HLC	An melas
Arena Blanca	9	Jul	1-2	4	In	HLC	An melas
Arena Blanca	9	Jul	1-2	4	In	HLC	An melas
Arena Blanca	9	Jul	1-2	4	In	HLC	An melas
Arena Blanca	9	Jul	1-2	4	In	HLC	An melas
Arena Blanca	9	Jul	1-2	4	In	HLC	An melas
Arena Blanca	9	Jul	1-2	4	In	HLC	An melas
Arena Blanca	9	Jul	3-4	3	In	HLC	An melas
Arena Blanca	9	Jul	3-4	3	In	HLC	An melas
Arena Blanca	9	Jul	3-4	3	In	HLC	An melas
Arena Blanca	9	Jul	8-9	3	In	HLC	An melas
Arena Blanca	9	Jul	8-9	3	In	HLC	An melas
Arena Blanca	9	Jul	7-8	4	In	HLC	An melas
Arena Blanca	10	Jul	7-8	3	In	HLC	An melas
Arena Blanca	9	Jul	2-3	3	In	HLC	An melas
Arena Blanca	9	Jul	2-3	3	In	HLC	An gambiae	M
Arena Blanca	9	Jul	2-3	3	In	HLC	An melas
Arena Blanca	9	Jul	2-3	3	In	HLC	An melas
Arena Blanca	9	Jul	2-3	3	In	HLC	An melas
Arena Blanca	9	Jul	2-3	3	In	HLC	An melas
Arena Blanca	9	Jul	2-3	3	In	HLC	An melas
Arena Blanca	9	Jul	2-3	3	In	HLC	An melas
Arena Blanca	10	Jul	-	3	In	HLC	An melas
Arena Blanca	10	Jul	-	3	In	HLC	An melas
Arena Blanca	10	Jul	-	3	In	HLC	An melas
Arena Blanca	10	Jul	-	3	In	HLC	An melas
Arena Blanca	9	Jul	3-4	3	In	HLC	An melas
Arena Blanca	9	Jul	3-4	3	In	HLC	An melas
Arena Blanca	10	Jul	-	4	In	HLC	An melas
Arena Blanca	10	Jul	-	4	In	HLC	An melas
Arena Blanca	10	Jul	-	4	In	HLC	An melas
Arena Blanca	10	Jul	-	4	In	HLC	An melas
Arena Blanca	10	Jul	-	4	In	HLC	An melas
Arena Blanca	10	Jul	-	4	In	HLC	An melas
Mongola	6	Jul	3-4	1	In	HLC	An gambiae	M
Mongola	6	Jul	3-4	1	In	HLC	An gambiae	M
Mongola	6	Jul	3-4	1	In	HLC	An gambiae	M
Mongola	6	Jul	3-4	1	In	HLC	An gambiae	M
Mongola	6	Jul	3-4	1	In	HLC	An gambiae	M
Mongola	6	Jul	3-4	1	In	HLC	An gambiae	M
Mongola	6	Jul	3-4	1	In	HLC	An gambiae	M
Mongola	6	Jul	3-4	1	In	HLC	An gambiae	M
Mongola	6	Jul	3-4	1	In	HLC	An gambiae	M
Mongola	6	Jul	3-4	1	In	HLC	An gambiae	M
Mongola	6	Jul	9-10	1	In	HLC	An gambiae	M
Mongola	6	Jul	9-10	1	In	HLC	An gambiae	M
Mongola	6	Jul	-	1	In	HLC	An gambiae	M
Mongola	6	Jul	-	1	In	HLC	An gambiae	M
Mongola	6	Jul	-	1	In	HLC	An gambiae	M
Mongola	6	Jul	-	1	In	HLC	An gambiae	M
Mongola	6	Jul	-	1	In	HLC	An gambiae	M
Mongola	6	Jul	-	1	In	HLC	An gambiae	M
Mongola	7	Jul	1-2	1	In	HLC	An gambiae	M
Mongola	7	Jul	1-2	1	In	HLC	An gambiae	M
Mongola	7	Jul	1-2	1	In	HLC	An gambiae	M
Mongola	7	Jul	1-2	1	In	HLC	An gambiae	M
Mongola	7	Jul	1-2	1	In	HLC	An gambiae	M
Mongola	7	Jul	-	1	In	HLC	An gambiae	M
Mongola	7	Jul	-	1	In	HLC	An gambiae	M
Mongola	6	Jul	-	2	In	HLC	An gambiae	M
Mongola	6	Jul	-	2	In	HLC	An gambiae	M
Mongola	6	Jul	-	2	In	HLC	An gambiae	M
Mongola	6	Jul	-	2	In	HLC	An gambiae	M
Mongola	6	Jul	-	2	In	HLC	An gambiae	M
Mongola	6	Jul	-	2	In	HLC	An gambiae	M
Mongola	6	Jul	-	2	In	HLC	An gambiae	M
Mongola	6	Jul	-	2	In	HLC	An gambiae	M
Mongola	6	Jul	-	2	In	HLC	An gambiae	M
Mongola	6	Jul	-	2	In	HLC	An gambiae	M
Mongola	6	Jul	-	2	In	HLC	An gambiae	M
Mongola	6	Jul	-	2	In	HLC	An gambiae	M
Mongola	6	Jul	-	2	In	HLC	An gambiae	M
Mongola	7	Jul	7-8	2	In	HLC	An gambiae	M
Mongola	7	Jul	10-11	2	In	HLC	An gambiae	M
Mongola	7	Jul	10-11	2	In	HLC	An gambiae	M
Mongola	7	Jul	10-11	2	In	HLC	An gambiae	M
Mongola	7	Jul	10-11	2	In	HLC	An gambiae	M
Mongola	7	Jul	10-11	2	In	HLC	An gambiae	M
Mongola	7	Jul	10-11	2	In	HLC	An gambiae	M
Mongola	7	Jul	12-1	2	In	HLC	An gambiae	M
Mongola	7	Jul	12-1	2	In	HLC	An gambiae	M
Mongola	7	Jul	12-1	2	In	HLC	An gambiae	M
Mongola	7	Jul	-	2	In	HLC	An gambiae	M
Mongola	7	Jul	-	2	In	HLC	An gambiae	M
Mongola	7	Jul	-	2	In	HLC	An gambiae	M
Mongola	7	Jul	-	2	In	HLC	An gambiae	M
Mongola	7	Jul	-	2	In	HLC	An gambiae	M
Mongola	7	Jul	-	2	In	HLC	An gambiae	M
Mongola	7	Jul	-	2	In	HLC	An gambiae	M
Mongola	7	Jul	-	2	In	HLC	An gambiae	M
Mongola	7	Jul	-	2	In	HLC	An gambiae	M
Mongola	7	Jul	-	2	In	HLC	An gambiae	M
Mongola	7	Jul	-	2	In	HLC	An gambiae	M
Mongola	7	Jul	-	2	In	HLC	An gambiae	M
Mongola	7	Jul	-	2	In	HLC	An gambiae	M
Mongola	7	Jul	-	2	In	HLC	An gambiae	M
Mongola	7	Jul	-	2	In	HLC	An gambiae	M
Mongola	7	Jul	-	2	In	HLC	An gambiae	M
Mongola	6	Jul	-	3	In	HLC	An gambiae	M
Mongola	6	Jul	-	3	In	HLC	An gambiae	M
Mongola	6	Jul	-	3	In	HLC	An gambiae	M
Mongola	6	Jul	-	3	In	HLC	An gambiae	M
Mongola	7	Jul	-	3	In	HLC	An gambiae	M
Mongola	7	Jul	-	3	In	HLC	An gambiae	M
Mongola	7	Jul	-	3	In	HLC	An gambiae	M
Mongola	7	Jul	-	3	In	HLC	An gambiae	M
Mongola	7	Jul	-	3	In	HLC	An gambiae	M
Mongola	7	Jul	-	3	In	HLC	An gambiae	M
Mongola	7	Jul	-	3	In	HLC	An gambiae	M
Mongola	7	Jul	-	3	In	HLC	An gambiae	M
Mongola	7	Jul	-	3	In	HLC	An gambiae	M
Mongola	7	Jul	-	3	In	HLC	An gambiae	M
Mongola	7	Jul	-	3	In	HLC	An gambiae	M
Mongola	7	Jul	-	3	In	HLC	An gambiae	M
Mongola	7	Jul	-	3	In	HLC	An gambiae	M
Mongola	7	Jul	-	3	In	HLC	An gambiae	M
Mongola	6	Jul	11-12	4	In	HLC	An gambiae	M
Mongola	6	Jul	11-12	4	In	HLC	An gambiae	M
Mongola	6	Jul	11-12	4	In	HLC	An gambiae	M
Mongola	6	Jul	11-12	4	In	HLC	An gambiae	M
Mongola	6	Jul	11-12	4	In	HLC	An gambiae	M
Mongola	6	Jul	12-1	4	In	HLC	An gambiae	M
Mongola	6	Jul	12-1	4	In	HLC	An gambiae	M
Mongola	6	Jul	12-1	4	In	HLC	An gambiae	M
Mongola	6	Jul	12-1	4	In	HLC	An gambiae	M
Mongola	6	Jul	12-1	4	In	HLC	An gambiae	M
Mongola	6	Jul	12-1	4	In	HLC	An gambiae	M
Mongola	6	Jul	12-1	4	In	HLC	An gambiae	M
Mongola	6	Jul	12-1	4	In	HLC	An gambiae	M
Mongola	6	Jul	-	4	In	HLC	An gambiae	M
Mongola	6	Jul	-	4	In	HLC	An gambiae	M
Mongola	7	Jul	5-6	4	In	HLC	An gambiae	M
Mongola	7	Jul	5-6	4	In	HLC	An gambiae	M
Mongola	7	Jul	9-10	4	In	HLC	An gambiae	M
Mongola	7	Jul	11-12	4	In	HLC	An gambiae	M
Mongola	7	Jul	11-12	4	In	HLC	An gambiae	M
Mongola	7	Jul	11-12	4	In	HLC	An gambiae	M
Mongola	7	Jul	11-12	4	In	HLC	An gambiae	M
Mongola	7	Jul	-	4	In	HLC	An gambiae	M
Mongola	7	Jul	-	4	In	HLC	An gambiae	M
Mongola	7	Jul	-	4	In	HLC	An gambiae	M
Mongola	7	Jul	-	4	In	HLC	An gambiae	M
Mongola	7	Jul	-	4	In	HLC	An gambiae	M
Mongola	7	Jul	-	4	In	HLC	An gambiae	M
Mongola	7	Jul	-	4	In	HLC	An gambiae	M
Mongola	7	Jul	-	4	In	HLC	An gambiae	M
Mongola	7	Jul	-	4	In	HLC	An gambiae	M
Mongola	7	Jul	-	4	In	HLC	An gambiae	M
Mongola	7	Jul	-	4	In	HLC	An gambiae	M
Mongola	7	Jul	-	4	In	HLC	An melas
Mongola	7	Jul	-	1	In	LTC	An gambiae	M
Mongola	7	Jul	-	1	In	LTC	An gambiae	M
Mongola	6	Jul	-	2	In	LTC	An gambiae	M
Mongola	6	Jul	-	2	In	LTC	An gambiae	M
Mongola	6	Jul	-	2	In	LTC	An gambiae	M
Mongola	6	Jul	-	2	In	LTC	An gambiae	M
Mongola	6	Jul	-	2	In	LTC	An gambiae	M
Mongola	6	Jul	-	2	In	LTC	An gambiae	M
Mongola	7	Jul	-	2	In	LTC	An gambiae	M
Mongola	7	Jul	-	2	In	LTC	An gambiae	M
Mongola	6	Jul	-	3	In	LTC	An gambiae	M
Mongola	7	Jul	-	3	In	LTC	An gambiae	M
Mongola	7	Jul	-	3	In	LTC	An gambiae	M
Mongola	7	Jul	-	3	In	LTC	An gambiae	M
Mongola	7	Jul	-	3	In	LTC	An gambiae	M
Mongola	7	Jul	-	3	In	LTC	An gambiae	M
Mongola	7	Jul	-	3	In	LTC	An gambiae	M
Mongola	7	Jul	-	3	In	LTC	An gambiae	M
Mongola	7	Jul	-	3	In	LTC	An gambiae	M
Mongola	7	Jul	-	3	In	LTC	An gambiae	M
Mongola	7	Jul	-	4	In	LTC	An gambiae	M
Mongola	7	Jul	-	4	In	LTC	An gambiae	M
Mongola	7	Jul	-	4	In	LTC	An gambiae	M
Riaba	13	Jul	-	4	In	HLC	An melas
Riaba	14	Jul	-	1	In	LTC	An gambiae	M
Riaba	14	Jul	-	3	In	LTC	An gambiae	M
Riaba	13	Jul	-	2	In	LTC	An gambiae	M
Riaba	13	Jul	-	3	In	LTC	An gambiae	M
Riaba	13	Jul	-	2	In	LTC	An gambiae	M
Riaba	14	Jul	12-1	4	In	HLC	An gambiae	M
Riaba	14	Jul	5-6	2	In	HLC	An melas
Riaba	14	Jul	5-6	2	In	HLC	An melas
Riaba	13	Jul	-	3	In	HLC	An melas
Riaba	13	Jul	-	3	In	HLC	An melas
Riaba	13	Jul	-	3	In	HLC	An gambiae	M
Riaba	13	Jul	-	3	In	HLC	An melas
Riaba	13	Jul	-	3	In	HLC	An melas
Riaba	13	Jul	-	3	In	HLC	An melas
Riaba	13	Jul	-	3	In	HLC	An gambiae	M
Riaba	13	Jul	-	2	In	HLC	An gambiae	M
Riaba	13	Jul	-	2	In	HLC	An gambiae	M
Riaba	13	Jul	-	1	In	HLC	An melas
Riaba	14	Jul	1-2	1	In	HLC	An melas
Riaba	13	Jul	1-2	1	In	HLC	An gambiae	M
Riaba	13	Jul	-	4	In	HLC	An gambiae	M
Riaba	13	Jul	-	1	In	HLC	An melas
Riaba	13	Jul	-	4	In	HLC	An gambiae	M
Riaba	13	Jul	-	4	In	HLC	An melas
Riaba	13	Jul	-	4	In	HLC	An gambiae	M
Riaba	13	Jul	-	4	In	HLC	An gambiae	M
Riaba	13	Jul	-	4	In	HLC	An gambiae	M
Riaba	13	Jul	-	1	In	HLC	An melas
Riaba	13	Jul	-	2	In	HLC	An gambiae	M
Riaba	14	Jul	8-9	3	In	HLC	An melas
Riaba	14	Jul	8-9	3	In	HLC	An gambiae	M
Riaba	13	Jul	-	1	In	HLC	An melas
Riaba	13	Jul	-	1	In	HLC	An melas
Riaba	13	Jul	-	1	In	HLC	An melas
Riaba	13	Jul	-	1	In	HLC	An gambiae	M
Riaba	13	Jul	-	1	In	HLC	An melas
Riaba	14	Jul	11-12	1	In	HLC	An gambiae	M
Riaba	14	Jul	11-12	1	In	HLC	An gambiae	M
Riaba	13	Jul	-	4	In	HLC	An melas
Riaba	13	Jul	-	4	In	HLC	An gambiae	M
Riaba	13	Jul	-	4	In	HLC	An gambiae	M
Riaba	14	Jul	9-10	4	In	HLC	An gambiae	M
Riaba	13	Jul	-	2	In	HLC	An melas
Riaba	14	Jul	2-3	2	In	HLC	An gambiae	M
Riaba	14	Jul	2-3	2	In	HLC	An gambiae	M
Riaba	14	Jul	2-3	2	In	HLC	An gambiae	M
Riaba	13	Jul	-	3	In	HLC	An melas
Riaba	13	Jul	-	3	In	HLC	An gambiae	M
Riaba	13	Jul	-	1	In	HLC	An melas
Riaba	13	Jul	-	1	In	HLC	An melas
Riaba	14	Jul	8-9	4	In	HLC	An gambiae	M
Riaba	13	Jul	-	2	In	HLC	An melas
Riaba	13	Jul	-	2	In	HLC	An melas
Riaba	14	Jul	9-10	2	In	HLC	An gambiae	M
Riaba	13	Jul	-	2	In	HLC	An melas
Arena Blanca	30	Mar	6-6	2	In	LTC	An melas
Arena Blanca	30	Mar	6-6	2	In	LTC	An melas
Arena Blanca	30	Mar	6-6	2	In	LTC	An melas
Arena Blanca	30	Mar	6-6	2	In	LTC	An melas
Arena Blanca	30	Mar	6-6	2	In	LTC	An melas
Arena Blanca	30	Mar	6-6	2	In	LTC	An melas
Arena Blanca	30	Mar	6-6	2	In	LTC	An melas
Arena Blanca	30	Mar	6-6	2	In	LTC	An melas
Arena Blanca	30	Mar	6-6	2	In	LTC	An melas
Arena Blanca	30	Mar	6-6	2	In	LTC	An melas
Arena Blanca	30	Mar	6-6	1	In	LTC	An melas
Arena Blanca	30	Mar	6-6	1	In	LTC	An melas
Arena Blanca	30	Mar	6-6	1	In	LTC	An melas
Arena Blanca	30	Mar	6-6	2	In	LTC	An melas
Arena Blanca	30	Mar	6-6	2	In	LTC	An melas
Arena Blanca	30	Mar	6-6	2	In	LTC	An melas
Arena Blanca	30	Mar	6-6	2	In	LTC	An melas
Arena Blanca	30	Mar	6-6	2	In	LTC	An melas
Arena Blanca	30	Mar	6-6	2	In	LTC	An melas
Arena Blanca	30	Mar	6-6	2	In	LTC	An melas
Arena Blanca	30	Mar	6-6	2	In	LTC	An melas
Arena Blanca	30	Mar	6-6	2	In	LTC	An melas
Arena Blanca	30	Mar	6-6	2	In	LTC	An melas
Arena Blanca	30	Mar	6-6	2	In	LTC	An melas
Arena Blanca	30	Mar	6-6	2	In	LTC	An melas
Arena Blanca	30	Mar	6-6	2	In	LTC	An melas
Arena Blanca	30	Mar	6-6	2	In	LTC	An melas
Arena Blanca	30	Mar	6-6	2	In	LTC	An melas
Arena Blanca	30	Mar	6-6	2	In	LTC	An melas
Arena Blanca	30	Mar	6-6	2	In	LTC	An melas
Arena Blanca	30	Mar	6-6	2	In	LTC	An melas
Arena Blanca	30	Mar	6-6	2	In	LTC	An melas
Arena Blanca	30	Mar	6-6	2	In	LTC	An melas
Arena Blanca	30	Mar	6-6	2	In	LTC	An melas
Arena Blanca	30	Mar	6-6	2	In	LTC	An melas
Arena Blanca	30	Mar	6-6	2	In	LTC	An melas
Arena Blanca	30	Mar	6-6	2	In	LTC	An melas
Arena Blanca	30	Mar	6-6	2	In	LTC	An melas
Arena Blanca	30	Mar	6-6	2	In	LTC	An melas
Arena Blanca	30	Mar	6-6	2	In	LTC	An melas
Arena Blanca	30	Mar	6-6	2	In	LTC	An melas
Arena Blanca	30	Mar	6-6	2	In	LTC	An melas
Arena Blanca	30	Mar	6-6	2	In	LTC	An melas
Arena Blanca	30	Mar	6-6	2	In	LTC	An melas
Arena Blanca	30	Mar	6-6	2	In	LTC	An melas
Arena Blanca	30	Mar	6-6	2	In	LTC	An melas
Arena Blanca	30	Mar	6-6	2	In	LTC	An melas
Arena Blanca	30	Mar	6-6	2	In	LTC	An melas
Arena Blanca	30	Mar	6-6	2	In	LTC	An melas
Arena Blanca	30	Mar	6-6	2	In	LTC	An melas
Arena Blanca	30	Mar	6-6	2	In	LTC	An melas
Arena Blanca	30	Mar	6-6	1	In	LTC	An melas
Arena Blanca	30	Mar	6-6	1	In	LTC	An melas
Arena Blanca	30	Mar	6-6	1	In	LTC	An melas
Arena Blanca	30	Mar	6-6	1	In	LTC	An melas
Arena Blanca	30	Mar	6-6	1	In	LTC	An melas
Arena Blanca	30	Mar	6-6	1	In	LTC	An melas
Arena Blanca	30	Mar	6-6	1	In	LTC	An melas
Arena Blanca	30	Mar	6-6	1	In	LTC	An melas
Arena Blanca	30	Mar	6-6	1	In	LTC	An melas
Arena Blanca	30	Mar	6-6	1	In	LTC	An melas
Arena Blanca	30	Mar	6-6	1	In	LTC	An melas
Arena Blanca	30	Mar	6-6	1	In	LTC	An melas
Arena Blanca	30	Mar	6-6	2	In	LTC	An melas
Arena Blanca	30	Mar	6-6	2	In	LTC	An melas
Arena Blanca	30	Mar	6-6	2	In	LTC	An melas
Arena Blanca	30	Mar	6-6	2	In	LTC	An melas
Arena Blanca	30	Mar	6-6	2	In	LTC	An melas
Arena Blanca	30	Mar	6-6	2	In	LTC	An melas
Arena Blanca	30	Mar	6-6	2	In	LTC	An melas
Arena Blanca	30	Mar	6-6	2	In	LTC	An melas
Arena Blanca	30	Mar	6-6	2	In	LTC	An melas
Arena Blanca	30	Mar	6-6	2	In	LTC	An melas
Arena Blanca	30	Mar	6-6	2	In	LTC	An melas
Arena Blanca	30	Mar	6-6	2	In	LTC	An melas
Arena Blanca	30	Mar	6-6	2	In	LTC	An melas
Arena Blanca	30	Mar	6-6	2	In	LTC	An melas
Arena Blanca	30	Mar	6-6	2	In	LTC	An melas
Arena Blanca	31	Mar	11-12	1	In	HLC	An melas
Arena Blanca	31	Mar	5-6	1	In	HLC	An melas
Arena Blanca	31	Mar	5-6	1	In	HLC	An melas
Arena Blanca	31	Mar	5-6	1	In	HLC	An melas
Arena Blanca	31	Mar	5-6	1	In	HLC	An melas
Arena Blanca	30	Mar	9-10	2	In	HLC	An melas
Arena Blanca	30	Mar	9-10	2	In	HLC	An melas
Arena Blanca	30	Mar	9-10	2	In	HLC	An melas
Arena Blanca	30	Mar	12-1	1	In	HLC	An melas
Arena Blanca	30	Mar	12-1	1	In	HLC	An melas
Arena Blanca	30	Mar	12-1	1	In	HLC	An melas
Arena Blanca	30	Mar	12-1	1	In	HLC	An melas
Arena Blanca	30	Mar	12-1	1	In	HLC	An melas
Arena Blanca	30	Mar	12-1	1	In	HLC	An gambiae	M
Arena Blanca	31	Mar	1-2	2	In	HLC	An melas
Arena Blanca	31	Mar	1-2	2	In	HLC	An gambiae	M
Arena Blanca	31	Mar	1-2	2	In	HLC	An melas
Arena Blanca	31	Mar	1-2	2	In	HLC	An melas
Arena Blanca	31	Mar	1-2	2	In	HLC	An melas
Arena Blanca	31	Mar	1-2	1	In	HLC	An melas
Arena Blanca	31	Mar	1-2	1	In	HLC	An melas
Arena Blanca	31	Mar	1-2	1	In	HLC	An melas
Arena Blanca	31	Mar	1-2	1	In	HLC	An melas
Arena Blanca	31	Mar	12-6	1	In	LTC	An melas
Arena Blanca	31	Mar	1-2	1	In	HLC	An melas
Arena Blanca	31	Mar	12-6	1	In	LTC	An melas
Arena Blanca	30	Mar	1-2	1	In	HLC	An melas
Arena Blanca	31	Mar	12-6	1	In	LTC	An melas
Arena Blanca	31	Mar	12-6	1	In	LTC	An melas
Arena Blanca	30	Mar	1-2	1	In	HLC	An melas
Arena Blanca	31	Mar	12-6	1	In	LTC	An melas
Arena Blanca	30	Mar	1-2	1	In	HLC	An melas
Arena Blanca	31	Mar	12-6	1	In	LTC	An melas
Arena Blanca	30	Mar	8-9	1	In	HLC	An melas
Arena Blanca	31	Mar	12-6	1	In	LTC	An melas
Arena Blanca	30	Mar	8-9	1	In	HLC	An melas
Arena Blanca	31	Mar	12-6	1	In	LTC	An melas
Arena Blanca	30	Mar	8-9	1	In	HLC	An melas
Arena Blanca	31	Mar	12-6	2	In	LTC	An melas
Arena Blanca	30	Mar	2-3	2	In	HLC	An melas
Arena Blanca	31	Mar	12-6	2	In	LTC	An melas
Arena Blanca	30	Mar	2-3	2	In	HLC	An melas
Arena Blanca	31	Mar	12-6	2	In	LTC	An melas
Arena Blanca	30	Mar	2-3	2	In	HLC	An melas
Arena Blanca	31	Mar	12-6	2	In	LTC	An melas
Arena Blanca	30	Mar	11-12	1	In	HLC	An melas
Arena Blanca	31	Mar	12-6	1	In	LTC	An melas
Arena Blanca	30	Mar	11-12	1	In	HLC	An melas
Arena Blanca	31	Mar	12-6	1	In	LTC	An melas
Arena Blanca	30	Mar	11-12	1	In	HLC	An melas
Arena Blanca	31	Mar	12-6	1	In	LTC	An melas
Arena Blanca	30	Mar	11-12	1	In	HLC	An melas
Arena Blanca	31	Mar	12-6	1	In	LTC	An melas
Arena Blanca	30	Mar	11-12	1	In	HLC	An melas
Arena Blanca	31	Mar	12-6	1	In	LTC	An melas
Arena Blanca	30	Mar	11-12	1	In	HLC	An melas
Arena Blanca	31	Mar	12-6	1	In	LTC	An melas
Arena Blanca	30	Mar	12-1	1	In	HLC	An melas
Arena Blanca	31	Mar	12-6	1	In	LTC	An melas
Arena Blanca	30	Mar	12-1	1	In	HLC	An melas
Arena Blanca	31	Mar	12-6	1	In	LTC	An melas
Arena Blanca	30	Mar	12-1	1	In	HLC	An melas
Arena Blanca	31	Mar	12-6	2	In	LTC	An melas
Arena Blanca	30	Mar	12-1	1	In	HLC	An melas
Arena Blanca	31	Mar	12-6	2	In	LTC	An melas
Arena Blanca	30	Mar	12-1	1	In	HLC	An gambiae	M
Arena Blanca	31	Mar	12-6	2	In	LTC	An melas
Arena Blanca	30	Mar	9-10	1	In	HLC	An melas
Arena Blanca	31	Mar	12-6	2	In	LTC	An melas
Arena Blanca	30	Mar	9-10	1	In	HLC	An melas
Arena Blanca	31	Mar	12-6	2	In	LTC	An melas
Arena Blanca	30	Mar	9-10	1	In	HLC	An melas
Arena Blanca	31	Mar	12-6	1	In	LTC	An melas
Arena Blanca	30	Mar	9-10	1	In	HLC	An melas
Arena Blanca	31	Mar	12-6	1	In	LTC	An melas
Arena Blanca	30	Mar	9-10	1	In	HLC	An melas
Arena Blanca	31	Mar	12-6	1	In	LTC	An melas
Arena Blanca	30	Mar	9-10	1	In	HLC	An melas
Arena Blanca	31	Mar	12-6	1	In	LTC	An melas
Arena Blanca	30	Mar	8-9	1	In	HLC	An melas
Arena Blanca	31	Mar	12-6	1	In	LTC	An melas
Arena Blanca	30	Mar	8-9	1	In	HLC	An melas
Arena Blanca	31	Mar	6-12	1	In	LTC	An melas
Arena Blanca	30	Mar	8-9	1	In	HLC	An melas
Arena Blanca	31	Mar	6-12	1	In	LTC	An melas
Arena Blanca	30	Mar	8-9	1	In	HLC	An melas
Arena Blanca	31	Mar	6-12	1	In	LTC	An melas
Arena Blanca	30	Mar	12-1	1	In	HLC	An melas
Arena Blanca	31	Mar	6-12	1	In	LTC	An melas
Arena Blanca	30	Mar	12-1	1	In	HLC	An melas
Arena Blanca	31	Mar	6-12	1	In	LTC	An melas
Arena Blanca	30	Mar	12-1	1	In	HLC	An melas
Arena Blanca	31	Mar	6-12	1	In	LTC	An melas
Arena Blanca	30	Mar	12-1	1	In	HLC	An melas
Arena Blanca	31	Mar	6-12	1	In	LTC	An melas
Arena Blanca	30	Mar	12-1	1	In	HLC	An melas
Arena Blanca	31	Mar	6-12	1	In	LTC	An melas
Arena Blanca	30	Mar	3-4	2	In	HLC	An melas
Arena Blanca	31	Mar	6-12	1	In	LTC	An melas
Arena Blanca	30	Mar	3-4	2	In	HLC	An melas
Arena Blanca	31	Mar	6-12	1	In	LTC	An melas
Arena Blanca	30	Mar	3-4	2	In	HLC	An melas
Arena Blanca	31	Mar	6-12	1	In	LTC	An melas
Arena Blanca	30	Mar	3-4	2	In	HLC	An melas
Arena Blanca	31	Mar	6-12	1	In	LTC	An melas
Arena Blanca	30	Mar	3-4	2	In	HLC	An melas
Arena Blanca	31	Mar	12-6	1	In	LTC	An melas
Arena Blanca	31	Mar	9-10	1	In	HLC	An melas
Arena Blanca	31	Mar	12-6	1	In	LTC	An melas
Arena Blanca	31	Mar	9-10	1	In	HLC	An melas
Arena Blanca	31	Mar	12-6	1	In	LTC	An melas
Arena Blanca	31	Mar	9-10	1	In	HLC	An melas
Arena Blanca	31	Mar	12-6	1	In	LTC	An melas
Arena Blanca	31	Mar	9-10	1	In	HLC	An melas
Arena Blanca	31	Mar	6-12	1	In	LTC	An melas
Arena Blanca	31	Mar	9-10	1	In	HLC	An melas
Arena Blanca	31	Mar	6-12	1	In	LTC	An melas
Arena Blanca	30	Mar	12-1	1	In	HLC	An melas
Arena Blanca	31	Mar	6-12	1	In	LTC	An melas
Arena Blanca	30	Mar	12-1	1	In	HLC	An melas
Arena Blanca	31	Mar	6-12	1	In	LTC	An melas
Arena Blanca	30	Mar	12-1	1	In	HLC	An gambiae	M
Arena Blanca	31	Mar	6-12	2	In	LTC	An melas
Arena Blanca	30	Mar	12-1	1	In	HLC	An melas
Arena Blanca	31	Mar	6-12	2	In	LTC	An melas
Arena Blanca	30	Mar	12-1	1	In	HLC	An melas
Arena Blanca	31	Mar	6-12	2	In	LTC	An melas
Arena Blanca	31	Mar	3-4	1	In	HLC	-
Arena Blanca	31	Mar	6-12	2	In	LTC	An melas
Arena Blanca	31	Mar	3-4	1	In	HLC	An melas
Arena Blanca	31	Mar	6-12	2	In	LTC	An melas
Arena Blanca	31	Mar	3-4	1	In	HLC	An melas
Arena Blanca	31	Mar	6-12	1	In	LTC	An melas
Arena Blanca	31	Mar	3-4	1	In	HLC	An melas
Arena Blanca	31	Mar	6-12	1	In	LTC	An melas
Arena Blanca	31	Mar	3-4	1	In	HLC	An melas
Arena Blanca	31	Mar	6-12	1	In	LTC	An gambiae	M
Arena Blanca	30	Mar	4-5	1	In	HLC	An melas
Arena Blanca	31	Mar	6-12	1	In	LTC	An melas
Arena Blanca	30	Mar	4-5	1	In	HLC	An melas
Arena Blanca	31	Mar	6-12	1	In	LTC	An melas
Arena Blanca	30	Mar	4-5	1	In	HLC	An melas
Arena Blanca	31	Mar	6-12	1	In	LTC	An melas
Arena Blanca	30	Mar	4-5	1	In	HLC	An melas
Arena Blanca	31	Mar	6-12	1	In	LTC	An melas
Arena Blanca	30	Mar	4-5	1	In	HLC	An melas
Arena Blanca	31	Mar	6-12	1	In	LTC	An melas
Arena Blanca	30	Mar	11-12	2	In	HLC	An melas
Arena Blanca	31	Mar	6-12	1	In	LTC	An melas
Arena Blanca	30	Mar	11-12	2	In	HLC	An melas
Arena Blanca	30	Mar	11-12	2	In	HLC	An melas
Arena Blanca	30	Mar	11-12	2	In	HLC	An melas
Arena Blanca	30	Mar	11-12	2	In	HLC	An melas
Arena Blanca	31	Mar	12-1	2	In	HLC	An melas
Arena Blanca	31	Mar	12-1	2	In	HLC	An melas
Arena Blanca	31	Mar	12-1	2	In	HLC	An melas
Arena Blanca	31	Mar	7-8	2	In	HLC	An melas
Arena Blanca	31	Mar	7-8	2	In	HLC	An melas
Arena Blanca	31	Mar	9-10	2	In	HLC	An melas
Arena Blanca	31	Mar	9-10	2	In	HLC	An melas
Arena Blanca	31	Mar	9-10	2	In	HLC	An melas
Arena Blanca	31	Mar	9-10	2	In	HLC	An melas
Arena Blanca	31	Mar	9-10	2	In	HLC	An melas
Arena Blanca	31	Mar	9-10	2	In	HLC	An melas
Arena Blanca	31	Mar	11-12	2	In	HLC	An melas
Arena Blanca	31	Mar	11-12	2	In	HLC	An melas
Arena Blanca	31	Mar	11-12	2	In	HLC	An melas
Arena Blanca	31	Mar	11-12	2	In	HLC	An melas
Arena Blanca	31	Mar	8-9	1	In	HLC	An melas
Arena Blanca	31	Mar	8-9	1	In	HLC	An melas
Arena Blanca	31	Mar	8-9	1	In	HLC	An melas
Arena Blanca	30	Mar	10-11	2	In	HLC	An melas
Arena Blanca	30	Mar	10-11	2	In	HLC	An melas
Arena Blanca	30	Mar	10-11	2	In	HLC	An melas
Arena Blanca	30	Mar	8-9	2	In	HLC	An melas
Arena Blanca	31	Mar	1-2	2	In	HLC	An melas
Arena Blanca	31	Mar	1-2	2	In	HLC	An melas
Arena Blanca	31	Mar	1-2	2	In	HLC	An melas
Arena Blanca	31	Mar	10-11	1	In	HLC	An melas
Mongola	23	Mar	8-9	2	In	HLC	An gambiae	M
Mongola	23	Mar	6-12	2	In	LTC	An gambiae	M
Mongola	23	Mar	8-9	2	In	HLC	An gambiae	M
Mongola	23	Mar	6-12	2	In	LTC	An gambiae	M
Mongola	23	Mar	8-9	2	In	HLC	An gambiae	M
Mongola	23	Mar	6-12	2	In	LTC	An gambiae	M
Mongola	23	Mar	8-9	2	In	HLC	An gambiae	M
Mongola	23	Mar	6-12	2	In	LTC	An gambiae	M
Mongola	23	Mar	8-9	2	In	HLC	An gambiae	M
Mongola	23	Mar	6-12	2	In	LTC	An gambiae	M
Mongola	23	Mar	8-9	2	In	HLC	An gambiae	M
Mongola	23	Mar	12-6	2	In	LTC	An gambiae	M
Mongola	23	Mar	6-12	2	In	LTC	An gambiae	M
Mongola	25	Mar	10-11	4	In	HLC	An gambiae	M
Mongola	23	Mar	6-12	2	In	LTC	An gambiae	M
Mongola	25	Mar	10-11	4	In	HLC	An gambiae	M
Mongola	23	Mar	6-12	2	In	LTC	An gambiae	M
Mongola	25	Mar	10-11	4	In	HLC	An gambiae	M
Mongola	23	Mar	6-12	2	In	LTC	An gambiae	M
Mongola	25	Mar	10-11	4	In	HLC	An gambiae	M
Mongola	23	Mar	6-12	2	In	LTC	An gambiae	M
Mongola	25	Mar	10-11	4	In	HLC	An gambiae	M
Mongola	23	Mar	10-11	1	In	HLC	An gambiae	M
Mongola	23	Mar	12-6	1	In	LTC	An gambiae	M
Mongola	23	Mar	10-11	1	In	HLC	An gambiae	M
Mongola	23	Mar	12-6	4	In	LTC	An gambiae	M
Mongola	23	Mar	10-11	1	In	HLC	An gambiae	M
Mongola	23	Mar	12-6	4	In	LTC	An gambiae	M
Mongola	23	Mar	12-6	4	In	LTC	An gambiae	M
Mongola	26	Mar	11-12	1	In	HLC	An gambiae	M
Mongola	24	Mar	6-12	4	In	LTC	An gambiae	M
Mongola	26	Mar	11-12	1	In	HLC	An gambiae	M
Mongola	24	Mar	6-12	2	In	LTC	An gambiae	M
Mongola	26	Mar	11-12	1	In	HLC	An gambiae	M
Mongola	24	Mar	6-12	2	In	LTC	An gambiae	M
Mongola	26	Mar	11-12	1	In	HLC	An gambiae	M
Mongola	24	Mar	12-6	4	In	LTC	An gambiae	M
Mongola	26	Mar	11-12	1	In	HLC	An gambiae	M
Mongola	23	Mar	9-10	4	In	HLC	An gambiae	M
Mongola	24	Mar	12-6	4	In	LTC	An gambiae	M
Mongola	23	Mar	9-10	4	In	HLC	An gambiae	M
Mongola	24	Mar	12-6	4	In	LTC	An gambiae	M
Mongola	23	Mar	9-10	4	In	HLC	An gambiae	M
Mongola	24	Mar	12-6	4	In	LTC	An gambiae	M
Mongola	23	Mar	10-11	2	In	HLC	An gambiae	M
Mongola	24	Mar	12-6	4	In	LTC	An gambiae	M
Mongola	23	Mar	10-11	2	In	HLC	An gambiae	M
Mongola	24	Mar	12-6	2	In	LTC	An gambiae	M
Mongola	23	Mar	10-11	2	In	HLC	An gambiae	M
Mongola	24	Mar	12-6	2	In	LTC	An gambiae	M
Mongola	25	Mar	12-6	2	In	LTC	An gambiae	M
Mongola	25	Mar	12-6	2	In	LTC	An gambiae	M
Mongola	25	Mar	12-6	2	In	LTC	An gambiae	M
Mongola	25	Mar	12-6	2	In	LTC	An gambiae	M
Mongola	25	Mar	12-6	2	In	LTC	An gambiae	M
Mongola	23	Mar	11-12	2	In	HLC	An gambiae	M
Mongola	25	Mar	12-6	2	In	LTC	An gambiae	M
Mongola	23	Mar	11-12	2	In	HLC	An gambiae	M
Mongola	25	Mar	12-6	2	In	LTC	An gambiae	M
Mongola	23	Mar	11-12	2	In	HLC	An gambiae	M
Mongola	25	Mar	12-6	2	In	LTC	An gambiae	M
Mongola	23	Mar	11-12	2	In	HLC	An gambiae	M
Mongola	25	Mar	12-6	2	In	LTC	An gambiae	M
Mongola	23	Mar	11-12	2	In	HLC	An gambiae	M
Mongola	25	Mar	12-6	2	In	LTC	An gambiae	M
Mongola	25	Mar	11-12	3	In	HLC	-	-
Mongola	25	Mar	12-6	4	In	LTC	An gambiae	M
Mongola	25	Mar	11-12	3	In	HLC	An gambiae	M
Mongola	25	Mar	12-6	4	In	LTC	An gambiae	M
Mongola	25	Mar	11-12	3	In	HLC	An gambiae	M
Mongola	25	Mar	12-6	4	In	LTC	An gambiae	M
Mongola	25	Mar	11-12	3	In	HLC	An gambiae	M
Mongola	23	Mar	9-10	2	In	HLC	An gambiae	M
Mongola	25	Mar	12-6	4	In	LTC	An gambiae	M
Mongola	23	Mar	9-10	2	In	HLC	An gambiae	M
Mongola	25	Mar	12-6	4	In	LTC	An gambiae	M
Mongola	23	Mar	9-10	2	In	HLC	An gambiae	M
Mongola	25	Mar	6-12	2	In	LTC	An gambiae	M
Mongola	23	Mar	9-10	2	In	HLC	An gambiae	M
Mongola	25	Mar	6-12	2	In	LTC	An gambiae	M
Mongola	23	Mar	9-10	2	In	HLC	An gambiae	M
Mongola	25	Mar	6-12	2	In	LTC	An gambiae	M
Mongola	23	Mar	9-10	2	In	HLC	An gambiae	M
Mongola	26	Mar	6-12	3	In	LTC	An gambiae	M
Mongola	26	Mar	11-12	1	In	HLC	-	-
Mongola	26	Mar	11-12	1	In	HLC	An gambiae	M
Mongola	26	Mar	6-12	3	In	LTC	An gambiae	M
Mongola	26	Mar	6-12	3	In	LTC	An gambiae	M
Mongola	26	Mar	11-12	1	In	HLC	An gambiae	M
Mongola	26	Mar	6-12	3	In	LTC	An gambiae	M
Mongola	26	Mar	6-12	3	In	LTC	An gambiae	M
Mongola	26	Mar	6-12	3	In	LTC	An gambiae	M
Mongola	24	Mar	11-12	4	In	HLC	An gambiae	M
Mongola	26	Mar	6-12	2	In	LTC	An gambiae	M
Mongola	24	Mar	11-12	4	In	HLC	An gambiae	M
Mongola	26	Mar	12-6	2	In	LTC	An gambiae	M
Mongola	24	Mar	11-12	4	In	HLC	An gambiae	M
Mongola	26	Mar	12-6	2	In	LTC	An gambiae	M
Mongola	26	Mar	10-11	2	In	HLC	An gambiae	M
Mongola	26	Mar	12-6	2	In	LTC	An gambiae	M
Mongola	26	Mar	10-11	2	In	HLC	An gambiae	M
Mongola	26	Mar	12-6	2	In	LTC	An gambiae	M
Mongola	26	Mar	10-11	2	In	HLC	An gambiae	M
Mongola	26	Mar	12-6	2	In	LTC	An gambiae	M
Mongola	26	Mar	10-11	2	In	HLC	An gambiae	M
Mongola	26	Mar	12-6	2	In	LTC	An gambiae	M
Mongola	26	Mar	10-11	2	In	HLC	An gambiae	M
Mongola	26	Mar	12-6	2	In	LTC	An gambiae	M
Mongola	26	Mar	10-11	1	In	HLC	An gambiae	M
Mongola	26	Mar	12-6	2	In	LTC	An gambiae	M
Mongola	26	Mar	10-11	1	In	HLC	An gambiae	M
Mongola	26	Mar	12-6	2	In	LTC	An gambiae	M
Mongola	26	Mar	10-11	1	In	HLC	An gambiae	M
Mongola	26	Mar	12-6	2	In	LTC	An gambiae	M
Mongola	26	Mar	10-11	1	In	HLC	An gambiae	M
Mongola	26	Mar	12-6	4	In	LTC	An gambiae	M
Mongola	26	Mar	10-11	1	In	HLC	An gambiae	M
Mongola	26	Mar	12-6	4	In	LTC	An gambiae	M
Mongola	23	Mar	11-12	1	In	HLC	An gambiae	M
Mongola	26	Mar	12-6	4	In	LTC	An gambiae	M
Mongola	23	Mar	11-12	1	In	HLC	An gambiae	M
Mongola	26	Mar	12-6	4	In	LTC	An gambiae	M
Mongola	23	Mar	11-12	2	In	HLC	An gambiae	M
Mongola	26	Mar	12-6	4	In	LTC	An gambiae	M
Mongola	23	Mar	11-12	2	In	HLC	An gambiae	M
Mongola	26	Mar	12-6	4	In	LTC	An gambiae	M
Mongola	23	Mar	11-12	2	In	HLC	An gambiae	M
Mongola	26	Mar	12-6	2	In	LTC	An gambiae	M
Mongola	23	Mar	11-12	2	In	HLC	An gambiae	M
Mongola	26	Mar	12-6	2	In	LTC	An gambiae	M
Mongola	23	Mar	11-12	2	In	HLC	An gambiae	M
Mongola	23	Mar	11-12	2	In	HLC	An gambiae	M
Mongola	26	Mar	12-6	2	In	LTC	An gambiae	M
Mongola	23	Mar	10-11	4	In	HLC	An gambiae	M
Mongola	26	Mar	12-6	2	In	LTC	An gambiae	M
Mongola	23	Mar	10-11	4	In	HLC	An gambiae	M
Mongola	26	Mar	12-6	2	In	LTC	An gambiae	M
Mongola	23	Mar	10-11	4	In	HLC	An gambiae	M
Mongola	23	Mar	9-10	4	In	HLC	An gambiae	M
Mongola	23	Mar	9-10	4	In	HLC	An gambiae	M
Mongola	23	Mar	11-12	2	In	HLC	An gambiae	M
Mongola	23	Mar	11-12	2	In	HLC	An gambiae	M
Mongola	24	Mar	1-2	3	In	HLC	An gambiae	M
Mongola	24	Mar	1-2	3	In	HLC	An gambiae	M
Mongola	24	Mar	1-2	3	In	HLC	An gambiae	M
Mongola	24	Mar	1-2	3	In	HLC	An gambiae	M
Mongola	24	Mar	1-2	3	In	HLC	An gambiae	M
Mongola	23	Mar	1-2	4	In	HLC	An gambiae	M
Mongola	23	Mar	1-2	4	In	HLC	An gambiae	M
Mongola	23	Mar	1-2	4	In	HLC	An gambiae	M
Mongola	23	Mar	1-2	4	In	HLC	An gambiae	M
Mongola	23	Mar	4-5	2	In	HLC	An gambiae	M
Mongola	23	Mar	4-5	2	In	HLC	An gambiae	M
Mongola	23	Mar	4-5	2	In	HLC	An gambiae	M
Mongola	23	Mar	4-5	2	In	HLC	An gambiae	M
Mongola	23	Mar	4-5	2	In	HLC	An gambiae	M
Mongola	23	Mar	4-5	1	In	HLC	An gambiae	M
Mongola	23	Mar	4-5	1	In	HLC	An gambiae	M
Mongola	23	Mar	4-5	1	In	HLC	An gambiae	M
Mongola	23	Mar	4-5	2	In	HLC	An gambiae	M
Mongola	23	Mar	4-5	2	In	HLC	An gambiae	M
Mongola	23	Mar	4-5	2	In	HLC	An gambiae	M
Mongola	23	Mar	4-5	3	In	HLC	An gambiae	M
Mongola	23	Mar	4-5	3	In	HLC	An gambiae	M
Mongola	23	Mar	5-6	4	In	HLC	An gambiae	M
Mongola	23	Mar	5-6	4	In	HLC	An gambiae	M
Mongola	23	Mar	5-6	4	In	HLC	An gambiae	M
Mongola	23	Mar	5-6	4	In	HLC	An gambiae	M
Mongola	23	Mar	1-2	3	In	HLC	An gambiae	M
Mongola	23	Mar	1-2	3	In	HLC	An gambiae	M
Mongola	23	Mar	1-2	3	In	HLC	An gambiae	M
Mongola	23	Mar	1-2	3	In	HLC	An gambiae	M
Mongola	23	Mar	1-2	3	In	HLC	An gambiae	M
Mongola	24	Mar	1-2	4	In	HLC	An gambiae	M
Mongola	24	Mar	1-2	4	In	HLC	An gambiae	M
Mongola	24	Mar	1-2	4	In	HLC	An gambiae	M
Mongola	24	Mar	1-2	4	In	HLC	An gambiae	M
Mongola	24	Mar	1-2	4	In	HLC	An gambiae	M
Mongola	23	Mar	1-2	1	In	HLC	An gambiae	M
Mongola	23	Mar	1-2	1	In	HLC	An gambiae	M
Mongola	23	Mar	1-2	1	In	HLC	An gambiae	M
Mongola	23	Mar	1-2	1	In	HLC	An gambiae	M
Mongola	24	Mar	4-5	4	In	HLC	An gambiae	M
Mongola	24	Mar	4-5	4	In	HLC	An gambiae	M
Mongola	24	Mar	4-5	4	In	HLC	An gambiae	M
Mongola	24	Mar	4-5	4	In	HLC	An gambiae	M
Mongola	24	Mar	5-6	4	In	HLC	-	-
Mongola	24	Mar	5-6	4	In	HLC	An gambiae	M
Mongola	23	Mar	4-5	4	In	HLC	An gambiae	M
Mongola	25	Mar	1-2	1	In	HLC	An gambiae	M
Mongola	25	Mar	1-2	1	In	HLC	An gambiae	M
Mongola	25	Mar	1-2	1	In	HLC	An gambiae	M
Mongola	25	Mar	1-2	1	In	HLC	An gambiae	M
Mongola	25	Mar	1-2	1	In	HLC	An gambiae	M
Mongola	23	Mar	4-5	2	In	HLC	An gambiae	M
Mongola	23	Mar	4-5	2	In	HLC	An gambiae	M
Mongola	23	Mar	4-5	2	In	HLC	An gambiae	M
Mongola	23	Mar	4-5	3	In	HLC	An gambiae	M
Mongola	23	Mar	4-5	3	In	HLC	An gambiae	M
Mongola	23	Mar	4-5	3	In	HLC	An gambiae	M
Mongola	23	Mar	4-5	3	In	HLC	An gambiae	M
Mongola	26	Mar	12-1	3	In	HLC	-
Mongola	24	Mar	1-2	4	In	HLC	-
Mongola	26	Mar	1-2	2	In	HLC	An gambiae	M
Mongola	26	Mar	1-2	2	In	HLC	An gambiae	M
Mongola	26	Mar	1-2	2	In	HLC	An gambiae	M
Mongola	25	Mar	12-1	2	In	HLC	An gambiae	M
Mongola	25	Mar	12-1	2	In	HLC	An gambiae	M
Mongola	26	Mar	3-4	2	In	HLC	An gambiae	M
Mongola	26	Mar	3-4	2	In	HLC	An gambiae	M
Mongola	25	Mar	1-2	1	In	HLC	An gambiae	M
Mongola	25	Mar	1-2	1	In	HLC	-
Mongola	25	Mar	1-2	1	In	HLC	-
Mongola	24	Mar	12-1	1	In	HLC	An gambiae	M
Mongola	24	Mar	12-1	1	In	HLC	An gambiae	M
Mongola	24	Mar	12-1	1	In	HLC	An gambiae	M
Mongola	24	Mar	12-1	1	In	HLC	An gambiae	M
Mongola	24	Mar	12-1	1	In	HLC	An gambiae	M
Riaba	1	Apr	6-12	3	In	LTC	An melas
Riaba	1	Apr	6-12	4	In	LTC	An melas
Riaba	1	Apr	6-12	4	In	LTC	An melas
Riaba	1	Apr	10-11	3	In	HLC	An gambiae	M
Riaba	1	Apr	6-12	4	In	LTC	An melas
Riaba	1	Apr	10-11	3	In	HLC	An melas
Riaba	1	Apr	10-11	3	In	HLC	An melas
Riaba	1	Apr	6-12	4	In	LTC	An melas
Riaba	1	Apr	10-11	3	In	HLC	An melas
Riaba	1	Apr	6-12	4	In	LTC	An melas
Riaba	1	Apr	6-12	4	In	LTC	An melas
Riaba	1	Apr	6-12	4	In	LTC	An melas
Riaba	1	Apr	6-12	4	In	LTC	An melas
Riaba	1	Apr	6-12	4	In	LTC	An melas
Riaba	1	Apr	6-12	4	In	LTC	An melas
Riaba	1	Apr	6-12	4	In	LTC	An melas
Riaba	1	Apr	6-12	4	In	LTC	An melas
Riaba	1	Apr	6-12	4	In	LTC	An melas
Riaba	1	Apr	6-12	4	In	LTC	An melas
Riaba	2	Apr	4-5	2	In	HLC	An melas
Riaba	1	Apr	6-12	4	In	LTC	An melas
Riaba	2	Apr	4-5	2	In	HLC	An gambiae	M
Riaba	2	Apr	4-5	2	In	HLC	An melas
Riaba	2	Apr	6-12	4	In	LTC	An melas
Riaba	2	Apr	6-12	4	In	LTC	An melas
Riaba	2	Apr	6-12	4	In	LTC	An melas
Riaba	2	Apr	6-12	4	In	LTC	An melas
Riaba	2	Apr	6-12	4	In	LTC	An melas
Riaba	1	Apr	8-9	2	In	HLC	An melas
Riaba	2	Apr	10-11	3	In	HLC	An gambiae	M
Riaba	2	Apr	10-11	3	In	HLC	An melas
Riaba	2	Apr	10-11	3	In	HLC	An gambiae	M
Riaba	2	Apr	10-11	3	In	HLC	An melas
Riaba	1	Apr	11-12	3	In	HLC	An gambiae	M
Riaba	1	Apr	11-12	3	In	HLC	An melas
Riaba	1	Apr	11-12	3	In	HLC	An melas
Riaba	1	Apr	11-12	3	In	HLC	An melas
Riaba	1	Apr	11-12	3	In	HLC	An gambiae	M
Riaba	1	Apr	7-8	4	In	HLC	An melas
Riaba	2	Apr	12-1	3	In	HLC	An melas
Riaba	2	Apr	12-1	3	In	HLC	An melas
Riaba	1	Apr	4-5	4	In	HLC	An gambiae	M
Riaba	1	Apr	4-5	4	In	HLC	An gambiae	M
Riaba	1	Apr	4-5	4	In	HLC	An gambiae	M
Riaba	1	Apr	4-5	4	In	HLC	An gambiae	M
Riaba	2	Apr	4-5	3	In	HLC	An gambiae	M
Riaba	2	Apr	4-5	3	In	HLC	-	-
Riaba	2	Apr	2-3	2	In	HLC	An melas
Riaba	2	Apr	2-3	2	In	HLC	An melas
Riaba	2	Apr	2-3	2	In	HLC	An melas
Riaba	1	Apr	3-4	4	In	HLC	An melas
Riaba	1	Apr	3-4	4	In	HLC	An gambiae	M
Riaba	1	Apr	3-4	4	In	HLC	An melas
Riaba	1	Apr	3-4	4	In	HLC	An melas
Riaba	1	Apr	3-4	4	In	HLC	An melas
Riaba	1	Apr	11-12	3	In	HLC	An melas
Riaba	1	Apr	11-12	3	In	HLC	An gambiae	M
Riaba	1	Apr	11-12	3	In	HLC	An melas
Riaba	1	Apr	11-12	3	In	HLC	An melas
Riaba	1	Apr	3-4	4	In	HLC	An melas
Riaba	1	Apr	3-4	4	In	HLC	An melas
Riaba	1	Apr	3-4	4	In	HLC	An melas
Riaba	1	Apr	3-4	4	In	HLC	An gambiae	M
Riaba	1	Apr	3-4	4	In	HLC	An gambiae	M
Riaba	1	Apr	8-9	3	In	HLC	An melas
Riaba	1	Apr	8-9	3	In	HLC	An melas
Riaba	1	Apr	8-9	3	In	HLC	An gambiae	M
Riaba	2	Apr	9-10	3	In	HLC	An melas
Riaba	2	Apr	9-10	3	In	HLC	An melas
Riaba	2	Apr	9-10	3	In	HLC	An melas
Riaba	2	Apr	9-10	3	In	HLC	An melas
Riaba	2	Apr	11-12	3	In	HLC	An melas
Riaba	1	Apr	11-12	3	In	HLC	An melas
Riaba	1	Apr	11-12	3	In	HLC	An melas
Riaba	1	Apr	11-12	3	In	HLC	An melas
Riaba	1	Apr	11-12	3	In	HLC	An gambiae	M
Riaba	1	Apr	11-12	3	In	HLC	An melas
Riaba	2	Apr	11-12	4	In	HLC	An gambiae	M
Riaba	2	Apr	11-12	4	In	HLC	An gambiae	M
Riaba	1	Apr	9-10	3	In	HLC	An melas
Riaba	1	Apr	11-12	3	In	HLC	An melas
Riaba	1	Apr	11-12	3	In	HLC	An melas
Riaba	1	Apr	11-12	3	In	HLC	An melas
Riaba	1	Apr	11-12	3	In	HLC	An melas
Riaba	1	Apr	11-12	3	In	HLC	An melas
Riaba	1	Apr	11-12	3	In	HLC	An gambiae	M
Riaba	1	Apr	11-12	3	In	HLC	An melas
Riaba	1	Apr	11-12	3	In	HLC	An gambiae	M
Riaba	1	Apr	3-4	3	In	HLC	An melas
Riaba	2	Apr	1-2	4	In	HLC	An melas
Riaba	2	Apr	1-2	4	In	HLC	An gambiae	M
Riaba	2	Apr	1-2	4	In	HLC	An gambiae	M
Riaba	2	Apr	1-2	4	In	HLC	An gambiae	M
Riaba	2	Apr	1-2	4	In	HLC	An gambiae	M
Riaba	2	Apr	1-2	4	In	HLC	An melas
Riaba	2	Apr	1-2	3	In	HLC	An gambiae	M
Riaba	2	Apr	1-2	3	In	HLC	-	-
Riaba	2	Apr	1-2	3	In	HLC	An gambiae	M
Riaba	2	Apr	1-2	3	In	HLC	An melas
Riaba	2	Apr	1-2	3	In	HLC	An melas
Riaba	1	Apr	1-2	4	In	HLC	An melas
Riaba	1	Apr	1-2	4	In	HLC	An melas
Riaba	2	Apr	9-10	4	In	HLC	An gambiae	M
Riaba	2	Apr	9-10	1	In	HLC	An gambiae	M
Riaba	2	Apr	9-10	1	In	HLC	An melas
Riaba	2	Apr	12-1	3	In	HLC	An melas
Riaba	2	Apr	12-1	3	In	HLC	An gambiae	M
Riaba	2	Apr	12-1	3	In	HLC	An melas
Riaba	2	Apr	12-1	3	In	HLC	An gambiae	M
Riaba	2	Apr	12-1	3	In	HLC	An melas
Riaba	2	Apr	12-1	3	In	HLC	An melas
Riaba	2	Apr	10-11	1	In	HLC	An melas
Riaba	2	Apr	10-11	1	In	HLC	An melas
Riaba	2	Apr	10-11	1	In	HLC	An melas
Riaba	1	Apr	1-2	3	In	HLC	An melas
Riaba	1	Apr	1-2	3	In	HLC	An gambiae	M
Riaba	1	Apr	1-2	3	In	HLC	An gambiae	M
Riaba	1	Apr	1-2	3	In	HLC	An melas
Riaba	1	Apr	1-2	3	In	HLC	An gambiae	M
Riaba	2	Apr	2-3	2	In	HLC	An gambiae	M
Riaba	2	Apr	2-3	2	In	HLC	An gambiae	M
Riaba	2	Apr	2-3	2	In	HLC	An gambiae	M
Riaba	2	Apr	2-3	2	In	HLC	An gambiae	M
Riaba	2	Apr	2-3	2	In	HLC	An gambiae	M
Riaba	2	Apr	2-3	2	In	HLC	An gambiae	M
Arena Blanca	21	May	6-6	1	In	LTC	An melas
Arena Blanca	21	May	6-6	1	In	LTC	An melas
Arena Blanca	21	May	6-6	1	In	LTC	An melas
Arena Blanca	21	May	6-6	1	In	LTC	An melas
Arena Blanca	21	May	6-6	1	In	LTC	An melas
Arena Blanca	21	May	6-6	1	In	LTC	An melas
Arena Blanca	21	May	6-6	1	In	LTC	An melas
Arena Blanca	21	May	6-6	1	In	LTC	An melas
Arena Blanca	21	May	6-6	1	In	LTC	An melas
Arena Blanca	21	May	6-6	1	In	LTC	An melas
Arena Blanca	21	May	6-6	1	In	LTC	An melas
Arena Blanca	21	May	6-6	1	In	LTC	-
Arena Blanca	21	May	6-6	1	In	LTC	An melas
Arena Blanca	21	May	6-6	1	In	LTC	An melas
Arena Blanca	21	May	6-6	1	In	LTC	An melas
Arena Blanca	21	May	6-6	1	In	LTC	An melas
Arena Blanca	21	May	6-6	1	In	LTC	An melas
Arena Blanca	21	May	6-6	1	In	LTC	An gambiae	M
Arena Blanca	21	May	6-6	1	In	LTC	An melas
Arena Blanca	21	May	6-6	1	In	LTC	An melas
Arena Blanca	21	May	6-6	1	In	LTC	An melas
Arena Blanca	21	May	6-6	1	In	LTC	An melas
Arena Blanca	21	May	6-6	1	In	LTC	An melas
Arena Blanca	21	May	6-6	2	In	LTC	An melas
Arena Blanca	21	May	6-6	2	In	LTC	An melas
Arena Blanca	21	May	6-6	2	In	LTC	An melas
Arena Blanca	21	May	6-6	2	In	LTC	An melas
Arena Blanca	21	May	6-6	2	In	LTC	An melas
Arena Blanca	21	May	6-6	2	In	LTC	An gambiae	M
Arena Blanca	21	May	6-6	2	In	LTC	An melas
Arena Blanca	21	May	6-6	2	In	LTC	An melas
Arena Blanca	21	May	6-6	2	In	LTC	-
Arena Blanca	21	May	6-6	2	In	LTC	An gambiae	M
Arena Blanca	21	May	6-6	2	In	LTC	An melas
Arena Blanca	21	May	6-6	2	In	LTC	An melas
Arena Blanca	21	May	6-6	2	In	LTC	An melas
Arena Blanca	21	May	6-6	2	In	LTC	An melas
Arena Blanca	21	May	6-6	2	In	LTC	An melas
Arena Blanca	21	May	6-6	2	In	LTC	An melas
Arena Blanca	21	May	6-6	2	In	LTC	An melas
Arena Blanca	21	May	6-6	2	In	LTC	An melas
Arena Blanca	21	May	6-6	2	In	LTC	An melas
Arena Blanca	21	May	6-6	2	In	LTC	An melas
Arena Blanca	21	May	6-6	2	In	LTC	An melas
Arena Blanca	21	May	6-6	2	In	LTC	An melas
Arena Blanca	21	May	6-6	2	In	LTC	An melas
Arena Blanca	21	May	6-6	2	In	LTC	An melas
Arena Blanca	21	May	6-6	2	In	LTC	An melas
Arena Blanca	21	May	6-6	2	In	LTC	An melas
Arena Blanca	21	May	6-6	2	In	LTC	An melas
Arena Blanca	21	May	6-6	2	In	LTC	An melas
Arena Blanca	21	May	6-6	2	In	LTC	An melas
Arena Blanca	21	May	6-6	2	In	LTC	An melas
Arena Blanca	21	May	6-6	2	In	LTC	An melas
Arena Blanca	21	May	6-6	2	In	LTC	An melas
Arena Blanca	21	May	6-6	2	In	LTC	An melas
Arena Blanca	21	May	6-6	2	In	LTC	An melas
Arena Blanca	21	May	6-6	2	In	LTC	An melas
Arena Blanca	21	May	6-6	4	In	LTC	An melas
Arena Blanca	21	May	6-6	4	In	LTC	An melas
Arena Blanca	21	May	6-6	4	In	LTC	An melas
Arena Blanca	21	May	6-6	4	In	LTC	An melas
Arena Blanca	21	May	6-6	4	In	LTC	An melas
Arena Blanca	21	May	6-6	4	In	LTC	An melas
Arena Blanca	21	May	6-6	4	In	LTC	An melas
Arena Blanca	21	May	6-6	4	In	LTC	An melas
Arena Blanca	21	May	6-6	4	In	LTC	An melas
Arena Blanca	22	May	6-6	1	In	LTC	An melas
Arena Blanca	22	May	6-6	1	In	LTC	An melas
Arena Blanca	22	May	6-6	1	In	LTC	An melas
Arena Blanca	22	May	6-6	1	In	LTC	An melas
Arena Blanca	22	May	6-6	1	In	LTC	An gambiae	M
Arena Blanca	22	May	6-6	1	In	LTC	An melas
Arena Blanca	22	May	6-6	1	In	LTC	An gambiae	M
Arena Blanca	22	May	6-6	1	In	LTC	An gambiae	M
Arena Blanca	22	May	6-6	2	In	LTC	An melas
Arena Blanca	22	May	6-6	3	In	LTC	-
Arena Blanca	22	May	6-6	3	In	LTC	An melas
Arena Blanca	22	May	6-6	3	In	LTC	An melas
Arena Blanca	22	May	6-6	3	In	LTC	An melas
Arena Blanca	22	May	6-6	4	In	LTC	An melas
Arena Blanca	22	May	6-6	4	In	LTC	An melas
Arena Blanca	22	May	6-6	4	In	LTC	An melas
Arena Blanca	22	May	6-6	4	In	LTC	An melas
Arena Blanca	22	May	6-6	4	In	LTC	An melas
Arena Blanca	22	May	6-6	4	In	LTC	An melas
Arena Blanca	22	May	6-6	4	In	LTC	An melas
Arena Blanca	22	May	6-6	4	In	LTC	An melas
Arena Blanca	22	May	6-6	4	In	LTC	An melas
Arena Blanca	22	May	6-6	4	In	LTC	An melas
Arena Blanca	22	May	6-6	4	In	LTC	An melas
Arena Blanca	22	May	6-6	4	In	LTC	An melas
Arena Blanca	22	May	6-6	4	In	LTC	An melas
Arena Blanca	22	May	6-6	4	In	LTC	An melas
Arena Blanca	22	May	6-6	4	In	LTC	An melas
Arena Blanca	22	May	6-6	4	In	LTC	An melas
Arena Blanca	22	May	6-6	4	In	LTC	An melas
Arena Blanca	22	May	6-6	4	In	LTC	An melas
Arena Blanca	22	May	6-6	4	In	LTC	An melas
Arena Blanca	22	May	6-6	4	In	LTC	An melas
Arena Blanca	22	May	6-6	4	In	LTC	An melas
Arena Blanca	22	May	6-6	4	In	LTC	An melas
Arena Blanca	22	May	6-6	4	In	LTC	An melas
Arena Blanca	22	May	6-6	4	In	LTC	An melas
Arena Blanca	22	May	6-6	4	In	LTC	An melas
Arena Blanca	22	May	6-6	4	In	LTC	An melas
Arena Blanca	22	May	6-6	4	In	LTC	An melas
Arena Blanca	22	May	6-6	4	In	LTC	An melas
Arena Blanca	22	May	6-6	4	In	LTC	An melas
Arena Blanca	22	May	6-6	4	In	LTC	An melas
Arena Blanca	22	May	6-6	4	In	LTC	An melas
Arena Blanca	22	May	6-6	4	In	LTC	An melas
Arena Blanca	22	May	6-6	4	In	LTC	An melas
Arena Blanca	22	May	6-6	4	In	LTC	An melas
Arena Blanca	22	May	6-6	4	In	LTC	An melas
Arena Blanca	22	May	6-6	4	In	LTC	An melas
Arena Blanca	22	May	6-6	4	In	LTC	An melas
Arena Blanca	22	May	6-6	4	In	LTC	An melas
Arena Blanca	22	May	6-6	4	In	LTC	An melas
Arena Blanca	22	May	6-6	4	In	LTC	An melas
Arena Blanca	22	May	6-6	4	In	LTC	An melas
Arena Blanca	22	May	6-6	4	In	LTC	An melas
Arena Blanca	22	May	6-6	4	In	LTC	An melas
Arena Blanca	22	May	6-6	4	In	LTC	An melas
Arena Blanca	22	May	6-6	4	In	LTC	An melas
Arena Blanca	22	May	6-6	4	In	LTC	An melas
Arena Blanca	22	May	6-6	4	In	LTC	An melas
Arena Blanca	21	May	8-9	1	In	HLC	An melas
Arena Blanca	21	May	11-12	1	In	HLC	An melas
Arena Blanca	21	May	11-12	1	In	HLC	An melas
Arena Blanca	21	May	11-12	1	In	HLC	An gambiae	M
Arena Blanca	21	May	10-11	3	In	HLC	An melas
Arena Blanca	21	May	10-11	3	In	HLC	An melas
Arena Blanca	21	May	10-11	3	In	HLC	An melas
Arena Blanca	21	May	9-10	2	In	HLC	An gambiae	M
Arena Blanca	21	May	9-10	2	In	HLC	An melas
Arena Blanca	21	May	8-9	3	In	HLC	An melas
Arena Blanca	21	May	10-11	2	In	HLC	An melas
Arena Blanca	21	May	10-11	2	In	HLC	An melas
Arena Blanca	21	May	10-11	2	In	HLC	An melas
Arena Blanca	21	May	9-10	4	In	HLC	An melas
Arena Blanca	21	May	10-11	3	In	HLC	An melas
Arena Blanca	21	May	10-11	3	In	HLC	An melas
Arena Blanca	21	May	9-10	4	In	HLC	An melas
Arena Blanca	21	May	9-10	4	In	HLC	An melas
Arena Blanca	21	May	9-10	4	In	HLC	An melas
Arena Blanca	21	May	12-1	1	In	HLC	An gambiae	M
Arena Blanca	21	May	12-1	1	In	HLC	An melas
Arena Blanca	21	May	12-1	1	In	HLC	An melas
Arena Blanca	21	May	12-1	1	In	HLC	An melas
Arena Blanca	21	May	12-1	1	In	HLC	An melas
Arena Blanca	21	May	2-3	4	In	HLC	An melas
Arena Blanca	21	May	2-3	4	In	HLC	An gambiae	M
Arena Blanca	21	May	2-3	4	In	HLC	An melas
Arena Blanca	21	May	2-3	4	In	HLC	An melas
Arena Blanca	21	May	2-3	4	In	HLC	An gambiae	M
Arena Blanca	21	May	3-4	1	In	HLC	An melas
Arena Blanca	21	May	3-4	1	In	HLC	An melas
Arena Blanca	21	May	3-4	1	In	HLC	An melas
Arena Blanca	21	May	1-2	1	In	HLC	An melas
Arena Blanca	21	May	1-2	1	In	HLC	An melas
Arena Blanca	21	May	1-2	1	In	HLC	An melas
Arena Blanca	21	May	1-2	1	In	HLC	An melas
Arena Blanca	21	May	1-2	1	In	HLC	An gambiae	M
Arena Blanca	21	May	12-1	1	In	HLC	An melas
Arena Blanca	21	May	12-1	1	In	HLC	An melas
Arena Blanca	21	May	12-1	1	In	HLC	An melas
Arena Blanca	21	May	2-3	1	In	HLC	An melas
Arena Blanca	21	May	2-3	1	In	HLC	An melas
Arena Blanca	21	May	1-2	3	In	HLC	An melas
Arena Blanca	21	May	1-2	3	In	HLC	An gambiae	M
Arena Blanca	21	May	1-2	3	In	HLC	An melas
Arena Blanca	21	May	4-5	3	In	HLC	An melas
Arena Blanca	21	May	2-3	4	In	HLC	An melas
Arena Blanca	21	May	2-3	4	In	HLC	An melas
Arena Blanca	21	May	2-3	4	In	HLC	An melas
Arena Blanca	21	May	3-4	4	In	HLC	An melas
Arena Blanca	21	May	3-4	4	In	HLC	An melas
Arena Blanca	21	May	3-4	4	In	HLC	An melas
Arena Blanca	21	May	3-4	4	In	HLC	An melas
Arena Blanca	21	May	3-4	4	In	HLC	An melas
Arena Blanca	21	May	3-4	4	In	HLC	An melas
Arena Blanca	22	May	8-9	1	In	HLC	An melas
Arena Blanca	22	May	8-9	1	In	HLC	An melas
Arena Blanca	22	May	8-9	1	In	HLC	An gambiae	M
Arena Blanca	22	May	8-9	1	In	HLC	An melas
Arena Blanca	22	May	11-12	4	In	HLC	An melas
Arena Blanca	22	May	11-12	4	In	HLC	An melas
Arena Blanca	22	May	11-12	4	In	HLC	An melas
Arena Blanca	22	May	11-12	4	In	HLC	An melas
Arena Blanca	22	May	11-12	4	In	HLC	An melas
Arena Blanca	22	May	10-11	3	In	HLC	An melas
Arena Blanca	22	May	9-10	2	In	HLC	An melas
Arena Blanca	22	May	9-10	2	In	HLC	An melas
Arena Blanca	22	May	9-10	2	In	HLC	An melas
Arena Blanca	22	May	9-10	2	In	HLC	An melas
Arena Blanca	22	May	9-10	2	In	HLC	An melas
Arena Blanca	22	May	9-10	2	In	HLC	An melas
Arena Blanca	22	May	9-10	2	In	HLC	An melas
Arena Blanca	22	May	11-12	2	In	HLC	An melas
Arena Blanca	22	May	11-12	2	In	HLC	An melas
Arena Blanca	22	May	11-12	2	In	HLC	An gambiae	M
Arena Blanca	22	May	11-12	2	In	HLC	An melas
Arena Blanca	22	May	11-12	2	In	HLC	An gambiae	M
Arena Blanca	22	May	9-10	2	In	HLC	An melas
Arena Blanca	22	May	9-10	2	In	HLC	An gambiae	M
Arena Blanca	22	May	9-10	2	In	HLC	An gambiae	M
Arena Blanca	22	May	9-10	2	In	HLC	An melas
Arena Blanca	22	May	9-10	2	In	HLC	An melas
Arena Blanca	22	May	9-10	2	In	HLC	An gambiae	M
Arena Blanca	22	May	11-12	1	In	HLC	An melas
Arena Blanca	22	May	11-12	1	In	HLC	An melas
Arena Blanca	22	May	11-12	1	In	HLC	An melas
Arena Blanca	22	May	11-12	1	In	HLC	An melas
Arena Blanca	22	May	11-12	1	In	HLC	An melas
Arena Blanca	22	May	11-12	1	In	HLC	An gambiae	M
Arena Blanca	22	May	11-12	1	In	HLC	An melas
Arena Blanca	22	May	11-12	1	In	HLC	An melas
Arena Blanca	22	May	11-12	2	In	HLC	An melas
Arena Blanca	22	May	11-12	2	In	HLC	An melas
Arena Blanca	22	May	11-12	2	In	HLC	An gambiae	M
Arena Blanca	22	May	11-12	2	In	HLC	An melas
Arena Blanca	22	May	11-12	2	In	HLC	An melas
Arena Blanca	22	May	10-11	2	In	HLC	An melas
Arena Blanca	22	May	10-11	2	In	HLC	An melas
Arena Blanca	22	May	10-11	2	In	HLC	An melas
Arena Blanca	22	May	1-2	4	In	HLC	An melas
Arena Blanca	22	May	1-2	4	In	HLC	An melas
Arena Blanca	22	May	1-2	4	In	HLC	An melas
Arena Blanca	22	May	1-2	4	In	HLC	An melas
Arena Blanca	22	May	1-2	4	In	HLC	An melas
Arena Blanca	22	May	1-2	4	In	HLC	An melas
Mongola	19	May	6-6	1	In	LTC	An gambiae	M
Mongola	19	May	6-6	1	In	LTC	An gambiae	M
Mongola	19	May	6-6	1	In	LTC	An gambiae	M
Mongola	19	May	6-6	1	In	LTC	An gambiae	M
Mongola	19	May	6-6	1	In	LTC	An gambiae	M
Mongola	19	May	6-6	1	In	LTC	An gambiae	M
Mongola	19	May	6-6	1	In	LTC	An gambiae	M
Mongola	19	May	6-6	1	In	LTC	An gambiae	M
Mongola	19	May	6-6	1	In	LTC	An gambiae	M
Mongola	19	May	6-6	1	In	LTC	An gambiae	M
Mongola	19	May	6-6	1	In	LTC	An gambiae	M
Mongola	19	May	6-6	1	In	LTC	An gambiae	M
Mongola	19	May	6-6	1	In	LTC	An gambiae	M
Mongola	19	May	6-6	1	In	LTC	An gambiae	M
Mongola	19	May	6-6	1	In	LTC	An gambiae	M
Mongola	19	May	6-6	1	In	LTC	An gambiae	M
Mongola	19	May	6-6	1	In	LTC	An gambiae	M
Mongola	19	May	6-6	1	In	LTC	An gambiae	M
Mongola	19	May	6-6	1	In	LTC	An gambiae	M
Mongola	19	May	6-6	1	In	LTC	An gambiae	M
Mongola	19	May	6-6	1	In	LTC	An gambiae	M
Mongola	19	May	6-6	1	In	LTC	An gambiae	M
Mongola	19	May	6-6	1	In	LTC	An gambiae	M
Mongola	19	May	6-6	1	In	LTC	An gambiae	M
Mongola	19	May	6-6	1	In	LTC	An gambiae	M
Mongola	19	May	6-6	1	In	LTC	An gambiae	M
Mongola	19	May	6-6	1	In	LTC	An gambiae	M
Mongola	19	May	6-6	1	In	LTC	An gambiae	M
Mongola	19	May	6-6	1	In	LTC	An gambiae	M
Mongola	19	May	6-6	1	In	LTC	An gambiae	M
Mongola	19	May	6-6	1	In	LTC	An gambiae	M
Mongola	19	May	6-6	1	In	LTC	An gambiae	M
Mongola	19	May	6-6	2	In	LTC	An gambiae	M
Mongola	19	May	6-6	2	In	LTC	An gambiae	M
Mongola	19	May	6-6	2	In	LTC	An gambiae	M
Mongola	19	May	6-6	2	In	LTC	An gambiae	M
Mongola	19	May	6-6	2	In	LTC	An melas
Mongola	19	May	6-6	2	In	LTC	An gambiae	M
Mongola	19	May	6-6	2	In	LTC	An gambiae	M
Mongola	18	May	6-6	2	In	LTC	An gambiae	M
Mongola	18	May	6-6	2	In	LTC	An gambiae	M
Mongola	18	May	6-6	2	In	LTC	An gambiae	M
Mongola	18	May	6-6	2	In	LTC	An gambiae	M
Mongola	18	May	6-6	2	In	LTC	An gambiae	M
Mongola	18	May	6-6	2	In	LTC	An gambiae	M
Mongola	19	May	6-6	3	In	LTC	An gambiae	M
Mongola	19	May	6-6	3	In	LTC	An gambiae	M
Mongola	19	May	6-6	3	In	LTC	An gambiae	M
Mongola	19	May	6-6	3	In	LTC	An gambiae	M
Mongola	19	May	6-6	3	In	LTC	An gambiae	M
Mongola	19	May	6-6	3	In	LTC	An gambiae	M
Mongola	19	May	6-6	3	In	LTC	An gambiae	M
Mongola	19	May	6-6	3	In	LTC	An gambiae	M
Mongola	18	May	6-6	3	In	LTC	An gambiae	M
Mongola	18	May	6-6	3	In	LTC	An gambiae	M
Mongola	18	May	6-6	3	In	LTC	An gambiae	M
Mongola	18	May	6-6	3	In	LTC	An gambiae	M
Mongola	19	May	6-6	4	In	LTC	An gambiae	M
Mongola	19	May	6-6	4	In	LTC	An gambiae	M
Mongola	19	May	6-6	4	In	LTC	An gambiae	M
Mongola	19	May	6-6	4	In	LTC	An gambiae	M
Mongola	19	May	6-6	4	In	LTC	An gambiae	M
Mongola	18	May	3-4	4	In	HLC	An gambiae	M
Mongola	18	May	3-4	4	In	HLC	An gambiae	M
Mongola	18	May	3-4	4	In	HLC	An gambiae	M
Mongola	18	May	4-5	3	In	HLC	An gambiae	M
Mongola	18	May	4-5	3	In	HLC	An gambiae	M
Mongola	18	May	4-5	3	In	HLC	An gambiae	M
Mongola	18	May	4-5	3	In	HLC	An gambiae	M
Mongola	18	May	12-1	4	In	HLC	An gambiae	M
Mongola	18	May	12-1	4	In	HLC	An gambiae	M
Mongola	18	May	12-1	4	In	HLC	An gambiae	M
Mongola	18	May	12-1	4	In	HLC	An gambiae	M
Mongola	19	May	12-1	1	In	HLC	An gambiae	M
Mongola	19	May	12-1	1	In	HLC	An gambiae	M
Mongola	19	May	12-1	1	In	HLC	An gambiae	M
Mongola	19	May	12-1	1	In	HLC	An gambiae	M
Mongola	19	May	12-1	1	In	HLC	An gambiae	M
Mongola	18	May	2-3	3	In	HLC	An gambiae	M
Mongola	18	May	2-3	3	In	HLC	An gambiae	M
Mongola	18	May	2-3	3	In	HLC	An gambiae	M
Mongola	18	May	2-3	3	In	HLC	An gambiae	M
Mongola	18	May	2-3	3	In	HLC	An gambiae	M
Mongola	18	May	11-12	1	In	HLC	An gambiae	M
Mongola	18	May	11-12	1	In	HLC	An gambiae	M
Mongola	18	May	11-12	1	In	HLC	An gambiae	M
Mongola	18	May	11-12	1	In	HLC	An gambiae	M
Mongola	18	May	2-3	3	In	HLC	An gambiae	M
Mongola	18	May	2-3	3	In	HLC	An gambiae	M
Mongola	18	May	5-6	1	In	HLC	An gambiae	M
Mongola	18	May	5-6	1	In	HLC	An gambiae	M
Mongola	18	May	5-6	1	In	HLC	An gambiae	M
Mongola	18	May	5-6	1	In	HLC	An gambiae	M
Mongola	18	May	5-6	1	In	HLC	An gambiae	M
Mongola	18	May	2-3	4	In	HLC	An gambiae	M
Mongola	18	May	2-3	4	In	HLC	An gambiae	M
Mongola	18	May	2-3	4	In	HLC	An gambiae	M
Mongola	18	May	5-6	1	In	HLC	An gambiae	M
Mongola	18	May	5-6	1	In	HLC	An gambiae	M
Mongola	18	May	5-6	1	In	HLC	An gambiae	M
Mongola	18	May	5-6	1	In	HLC	An gambiae	M
Mongola	18	May	3-4	4	In	HLC	An gambiae	M
Mongola	18	May	3-4	4	In	HLC	An gambiae	M
Mongola	18	May	3-4	4	In	HLC	An gambiae	M
Mongola	18	May	3-4	4	In	HLC	An gambiae	M
Mongola	18	May	3-4	4	In	HLC	An gambiae	M
Mongola	18	May	4-5	3	In	HLC	An gambiae	M
Mongola	18	May	4-5	3	In	HLC	An gambiae	M
Mongola	18	May	4-5	3	In	HLC	An gambiae	M
Mongola	18	May	4-5	3	In	HLC	An gambiae	M
Mongola	18	May	3-4	1	In	HLC	An gambiae	M
Mongola	18	May	3-4	1	In	HLC	An gambiae	M
Mongola	18	May	3-4	1	In	HLC	An gambiae	M
Mongola	18	May	3-4	1	In	HLC	An gambiae	M
Mongola	18	May	3-4	1	In	HLC	An gambiae	M
Mongola	18	May	3-4	1	In	HLC	An gambiae	M
Mongola	18	May	3-4	1	In	HLC	An gambiae	M
Mongola	18	May	3-4	1	In	HLC	An gambiae	M
Mongola	18	May	3-4	1	In	HLC	An gambiae	M
Mongola	18	May	1-2	3	In	HLC	An gambiae	M
Mongola	18	May	1-2	3	In	HLC	An gambiae	M
Mongola	18	May	1-2	3	In	HLC	An gambiae	M
Mongola	18	May	1-2	3	In	HLC	An gambiae	M
Mongola	18	May	1-2	3	In	HLC	An gambiae	M
Mongola	18	May	1-2	3	In	HLC	An gambiae	M
Mongola	18	May	1-2	3	In	HLC	An gambiae	M
Mongola	18	May	1-2	3	In	HLC	An gambiae	M
Mongola	18	May	1-2	3	In	HLC	An gambiae	M
Mongola	18	May	1-2	3	In	HLC	An gambiae	M
Mongola	18	May	1-2	3	In	HLC	An gambiae	M
Mongola	18	May	2-3	1	In	HLC	An gambiae	M
Mongola	18	May	2-3	1	In	HLC	An gambiae	M
Mongola	18	May	2-3	1	In	HLC	An gambiae	M
Mongola	18	May	2-3	1	In	HLC	An gambiae	M
Mongola	18	May	2-3	1	In	HLC	An gambiae	M
Mongola	18	May	4-5	3	In	HLC	An gambiae	M
Mongola	18	May	4-5	3	In	HLC	An gambiae	M
Mongola	18	May	4-5	3	In	HLC	-	-
Mongola	18	May	4-5	3	In	HLC	An gambiae	M
Mongola	18	May	4-5	3	In	HLC	An gambiae	M
Mongola	18	May	2-3	2	In	HLC	An gambiae	M
Mongola	18	May	2-3	2	In	HLC	An gambiae	M
Mongola	18	May	5-6	1	In	HLC	An gambiae	M
Mongola	18	May	5-6	1	In	HLC	An gambiae	M
Mongola	18	May	8-9	4	In	HLC	An gambiae	M
Mongola	18	May	8-9	4	In	HLC	An gambiae	M
Mongola	18	May	8-9	4	In	HLC	An gambiae	M
Mongola	18	May	8-9	4	In	HLC	An gambiae	M
Mongola	18	May	8-9	4	In	HLC	An gambiae	M
Mongola	18	May	8-9	4	In	HLC	An gambiae	M
Mongola	18	May	2-3	1	In	HLC	An gambiae	M
Mongola	18	May	2-3	1	In	HLC	An gambiae	M
Mongola	18	May	2-3	1	In	HLC	An gambiae	M
Mongola	18	May	2-3	1	In	HLC	An gambiae	M
Mongola	18	May	5-6	4	In	HLC	An gambiae	M
Mongola	18	May	5-6	4	In	HLC	An gambiae	M
Mongola	18	May	5-6	4	In	HLC	An gambiae	M
Mongola	18	May	5-6	4	In	HLC	An gambiae	M
Mongola	18	May	5-6	4	In	HLC	An gambiae	M
Riaba	25	May	6-6	1	In	LTC	An melas
Riaba	25	May	6-6	1	In	LTC	An melas
Riaba	25	May	6-6	1	In	LTC	An melas
Riaba	25	May	6-6	1	In	LTC	An melas
Riaba	25	May	6-6	1	In	LTC	An melas
Riaba	26	May	6-6	3	In	LTC	An melas
Riaba	26	May	8-9	1	In	HLC	An melas
Riaba	25	May	11-12	1	In	HLC	An gambiae	M
Riaba	25	May	9-10	1	In	HLC	An gambiae	M
Riaba	25	May	9-10	1	In	HLC	An melas
Riaba	25	May	9-10	1	In	HLC	An melas
Riaba	25	May	9-10	1	In	HLC	An melas
Riaba	25	May	8-9	1	In	HLC	An melas
Riaba	26	May	11-12	1	In	HLC	An melas
Riaba	26	May	8-9	1	In	HLC	An melas
Riaba	26	May	10-11	2	In	HLC	An melas
Riaba	26	May	10-11	2	In	HLC	An gambiae	M
Riaba	25	May	7-8	2	In	HLC	An melas
Riaba	25	May	10-11	2	In	HLC	An melas
Riaba	25	May	10-11	2	In	HLC	An melas
Riaba	25	May	11-12	2	In	HLC	An melas
Riaba	25	May	11-12	2	In	HLC	An melas
Riaba	25	May	11-12	2	In	HLC	An gambiae	M
Riaba	25	May	11-12	2	In	HLC	An gambiae	M
Riaba	25	May	11-12	2	In	HLC	An melas
Riaba	26	May	9-10	2	In	HLC	An melas
Riaba	26	May	9-10	2	In	HLC	An melas
Riaba	26	May	9-10	3	In	HLC	An melas
Riaba	26	May	9-10	3	In	HLC	An melas
Riaba	26	May	7-8	3	In	HLC	An melas
Riaba	26	May	7-8	3	In	HLC	An melas
Riaba	26	May	7-8	3	In	HLC	An melas
Riaba	25	May	10-11	4	In	HLC	An gambiae	M
Riaba	25	May	10-11	4	In	HLC	An gambiae	M
Riaba	25	May	10-11	4	In	HLC	An gambiae	M
Riaba	25	May	9-10	4	In	HLC	An melas
Riaba	25	May	9-10	4	In	HLC	An melas
Riaba	25	May	11-12	4	In	HLC	An gambiae	M
Riaba	25	May	12-1	1	In	HLC	An melas
Riaba	25	May	12-1	1	In	HLC	An melas
Riaba	25	May	12-1	1	In	HLC	An gambiae	M
Riaba	26	May	12-1	2	In	HLC	An gambiae	M
Riaba	26	May	12-1	2	In	HLC	An gambiae	M
Riaba	26	May	5-6	1	In	HLC	An gambiae	M
Riaba	26	May	12-1	1	In	HLC	An gambiae	M
Riaba	26	May	12-1	1	In	HLC	An melas
Riaba	26	May	12-1	1	In	HLC	An melas
Riaba	26	May	12-1	1	In	HLC	An gambiae	M
Riaba	26	May	12-1	1	In	HLC	An melas
Riaba	26	May	2-3	2	In	HLC	An melas
Riaba	26	May	5-6	1	In	HLC	An melas
Riaba	26	May	5-6	1	In	HLC	An melas
Riaba	26	May	1-2	3	In	HLC	An gambiae	M
Riaba	26	May	1-2	3	In	HLC	An gambiae	M
Riaba	26	May	1-2	3	In	HLC	An gambiae	M
Riaba	26	May	1-2	3	In	HLC	An gambiae	M
Riaba	25	May	2-3	4	In	HLC	An gambiae	M
Riaba	25	May	2-3	4	In	HLC	An melas
Riaba	25	May	2-3	4	In	HLC	An gambiae	M
Riaba	25	May	12-1	1	In	HLC	An melas
Riaba	26	May	2-3	4	In	HLC	An gambiae	M
Riaba	25	May	1-2	4	In	HLC	An melas
Riaba	25	May	5-6	4	In	HLC	An gambiae	M
Riaba	25	May	3-4	4	In	HLC	An gambiae	M
Arena Blanca	2	Nov	-	1	In	LTC	An gambiae	M
Arena Blanca	2	Nov	-	1	In	LTC	An gambiae	M
Arena Blanca	2	Nov	-	1	In	LTC	An gambiae	M
Arena Blanca	2	Nov	-	2	In	LTC	An gambiae	M
Arena Blanca	2	Nov	-	4	In	LTC	An melas
Arena Blanca	2	Nov	-	4	In	LTC	An melas
Arena Blanca	2	Nov	-	4	In	LTC	An melas
Arena Blanca	2	Nov	-	4	In	LTC	An melas
Arena Blanca	2	Nov	-	4	In	LTC	An melas
Arena Blanca	2	Nov	-	4	In	LTC	An melas
Arena Blanca	2	Nov	-	4	In	LTC	An melas
Arena Blanca	2	Nov	-	4	In	LTC	An melas
Arena Blanca	2	Nov	-	4	In	LTC	An melas
Arena Blanca	2	Nov	-	4	In	LTC	An melas
Arena Blanca	2	Nov	-	4	In	LTC	An melas
Arena Blanca	2	Nov	-	2	In	LTC	An melas
Arena Blanca	2	Nov	-	2	In	LTC	An melas
Arena Blanca	2	Nov	-	2	In	LTC	An melas
Arena Blanca	2	Nov	-	2	In	LTC	An melas
Arena Blanca	2	Nov	-	2	In	LTC	An melas
Arena Blanca	2	Nov	-	2	In	LTC	An melas
Arena Blanca	2	Nov	-	2	In	LTC	An melas
Arena Blanca	2	Nov	-	2	In	LTC	An melas
Arena Blanca	2	Nov	-	2	In	LTC	An melas
Arena Blanca	2	Nov	-	3	In	LTC	An melas
Arena Blanca	2	Nov	-	3	In	LTC	An melas
Arena Blanca	2	Nov	-	3	In	LTC	An melas
Arena Blanca	2	Nov	-	3	In	LTC	An melas
Arena Blanca	2	Nov	-	3	In	LTC	An melas
Arena Blanca	2	Nov	9-10	1	In	HLC	An gambiae	M
Arena Blanca	2	Nov	9-10	4	In	HLC	An gambiae	M
Arena Blanca	2	Nov	10-11	1	In	HLC	An gambiae	M
Arena Blanca	2	Nov	11-12	4	In	HLC	An gambiae	M
Arena Blanca	3	Nov	9-10	4	In	HLC	An gambiae	M
Arena Blanca	3	Nov	4-5	3	In	HLC	An gambiae	M
Arena Blanca	3	Nov	4-5	3	In	HLC	An gambiae	M
Arena Blanca	2	Nov	2-3	4	In	HLC	An gambiae	M
Arena Blanca	2	Nov	10-11	1	In	HLC	An melas
Arena Blanca	2	Nov	10-11	1	In	HLC	An melas
Arena Blanca	2	Nov	10-11	1	In	HLC	An melas
Arena Blanca	2	Nov	10-11	1	In	HLC	An melas
Arena Blanca	2	Nov	10-11	1	In	HLC	An melas
Arena Blanca	2	Nov	10-11	1	In	HLC	An melas
Arena Blanca	2	Nov	10-11	1	In	HLC	An melas
Arena Blanca	2	Nov	1-2	4	In	HLC	An melas
Arena Blanca	2	Nov	1-2	4	In	HLC	An melas
Arena Blanca	2	Nov	1-2	4	In	HLC	An melas
Arena Blanca	2	Nov	1-2	4	In	HLC	An melas
Arena Blanca	2	Nov	10-11	3	In	HLC	An melas
Arena Blanca	2	Nov	10-11	1	In	HLC	An melas
Arena Blanca	2	Nov	10-11	1	In	HLC	An melas
Arena Blanca	2	Nov	10-11	1	In	HLC	An melas
Arena Blanca	2	Nov	8-9	4	In	HLC	An melas
Arena Blanca	2	Nov	8-9	4	In	HLC	An melas
Arena Blanca	2	Nov	8-9	4	In	HLC	An melas
Arena Blanca	2	Nov	8-9	4	In	HLC	An melas
Arena Blanca	2	Nov	8-9	4	In	HLC	An melas
Arena Blanca	2	Nov	8-9	4	In	HLC	An melas
Arena Blanca	2	Nov	8-9	4	In	HLC	An melas
Arena Blanca	2	Nov	8-9	4	In	HLC	An melas
Arena Blanca	2	Nov	3-4	4	In	HLC	An melas
Arena Blanca	2	Nov	3-4	4	In	HLC	An melas
Arena Blanca	2	Nov	3-4	4	In	HLC	An melas
Arena Blanca	2	Nov	3-4	4	In	HLC	An melas
Arena Blanca	2	Nov	9-10	1	In	HLC	An melas
Arena Blanca	2	Nov	9-10	1	In	HLC	An melas
Arena Blanca	2	Nov	9-10	1	In	HLC	An melas
Arena Blanca	2	Nov	9-10	1	In	HLC	An melas
Arena Blanca	2	Nov	9-10	1	In	HLC	An melas
Arena Blanca	2	Nov	9-10	1	In	HLC	An melas
Arena Blanca	2	Nov	9-10	1	In	HLC	An melas
Arena Blanca	2	Nov	9-10	1	In	HLC	An melas
Arena Blanca	2	Nov	9-10	1	In	HLC	An melas
Arena Blanca	2	Nov	9-10	4	In	HLC	An melas
Arena Blanca	2	Nov	9-10	4	In	HLC	An melas
Arena Blanca	2	Nov	9-10	4	In	HLC	An melas
Arena Blanca	2	Nov	9-10	4	In	HLC	An melas
Arena Blanca	2	Nov	9-10	4	In	HLC	An melas
Arena Blanca	2	Nov	9-10	4	In	HLC	An melas
Arena Blanca	2	Nov	9-10	4	In	HLC	An melas
Arena Blanca	2	Nov	8-9	1	In	HLC	An melas
Arena Blanca	2	Nov	8-9	1	In	HLC	An melas
Arena Blanca	2	Nov	8-9	1	In	HLC	An melas
Arena Blanca	2	Nov	8-9	1	In	HLC	An melas
Arena Blanca	2	Nov	8-9	1	In	HLC	An melas
Arena Blanca	2	Nov	8-9	1	In	HLC	An melas
Arena Blanca	2	Nov	8-9	1	In	HLC	An melas
Arena Blanca	3	Nov	8-9	4	In	HLC	An melas
Arena Blanca	3	Nov	8-9	4	In	HLC	An melas
Arena Blanca	3	Nov	8-9	4	In	HLC	An melas
Arena Blanca	3	Nov	8-9	4	In	HLC	An melas
Arena Blanca	3	Nov	8-9	4	In	HLC	An melas
Arena Blanca	3	Nov	8-9	4	In	HLC	An melas
Arena Blanca	2	Nov	10-11	1	In	HLC	An melas
Arena Blanca	2	Nov	10-11	1	In	HLC	An melas
Arena Blanca	2	Nov	10-11	1	In	HLC	An melas
Arena Blanca	2	Nov	10-11	1	In	HLC	An melas
Arena Blanca	2	Nov	10-11	1	In	HLC	An melas
Arena Blanca	3	Nov	10-11	2	In	HLC	An melas
Arena Blanca	3	Nov	10-11	2	In	HLC	An melas
Arena Blanca	3	Nov	10-11	2	In	HLC	An melas
Arena Blanca	3	Nov	10-11	2	In	HLC	An melas
Arena Blanca	3	Nov	10-11	2	In	HLC	An melas
Arena Blanca	2	Nov	11-12	4	In	HLC	An melas
Arena Blanca	2	Nov	11-12	4	In	HLC	An melas
Arena Blanca	2	Nov	11-12	4	In	HLC	An melas
Arena Blanca	3	Nov	9-10	4	In	HLC	An melas
Arena Blanca	3	Nov	9-10	4	In	HLC	An melas
Arena Blanca	3	Nov	9-10	4	In	HLC	An melas
Arena Blanca	3	Nov	9-10	4	In	HLC	An melas
Arena Blanca	3	Nov	9-10	4	In	HLC	An melas
Arena Blanca	3	Nov	9-10	4	In	HLC	An melas
Arena Blanca	3	Nov	9-10	4	In	HLC	An melas
Arena Blanca	3	Nov	8-9	2	In	HLC	An melas
Arena Blanca	3	Nov	8-9	2	In	HLC	An melas
Arena Blanca	3	Nov	8-9	2	In	HLC	An melas
Arena Blanca	3	Nov	8-9	2	In	HLC	An melas
Arena Blanca	3	Nov	8-9	2	In	HLC	An melas
Arena Blanca	2	Nov	7-8	4	In	HLC	An melas
Arena Blanca	2	Nov	7-8	4	In	HLC	An melas
Arena Blanca	3	Nov	12-1	4	In	HLC	An melas
Arena Blanca	3	Nov	9-10	4	In	HLC	An melas
Arena Blanca	3	Nov	9-10	4	In	HLC	An melas
Arena Blanca	3	Nov	9-10	4	In	HLC	An melas
Arena Blanca	3	Nov	9-10	4	In	HLC	An melas
Arena Blanca	2	Nov	4-5	4	In	HLC	An melas
Arena Blanca	2	Nov	4-5	4	In	HLC	An melas
Arena Blanca	2	Nov	4-5	4	In	HLC	An melas
Mongola	9	Nov	-	4	In	LTC	An gambiae	M
Mongola	9	Nov	-	3	In	LTC	An gambiae	M
Mongola	10	Nov	-	1	In	LTC	An gambiae	M
Mongola	10	Nov	-	2	In	LTC	An gambiae	M
Mongola	10	Nov	-	2	In	LTC	An gambiae	M
Mongola	9	Nov	-	1	In	LTC	An gambiae	M
Mongola	9	Nov	-	1	In	LTC	An gambiae	M
Mongola	9	Nov	-	1	In	LTC	An gambiae	M
Mongola	9	Nov	-	1	In	LTC	An gambiae	M
Mongola	9	Nov	-	1	In	LTC	An gambiae	M
Mongola	10	Nov	-	3	In	LTC	An gambiae	M
Mongola	10	Nov	-	3	In	LTC	An gambiae	M
Mongola	10	Nov	-	3	In	LTC	An gambiae	M
Mongola	9	Nov	-	2	In	LTC	An gambiae	M
Mongola	9	Nov	-	2	In	LTC	An gambiae	M
Mongola	9	Nov	-	2	In	LTC	An gambiae	M
Mongola	9	Nov	-	2	In	LTC	An gambiae	M
Mongola	9	Nov	-	2	In	LTC	An gambiae	M
Mongola	9	Nov	-	2	In	LTC	An gambiae	M
Mongola	9	Nov	-	2	In	LTC	An gambiae	M
Mongola	9	Nov	-	2	In	LTC	An gambiae	M
Mongola	9	Nov	-	2	In	LTC	An gambiae	M
Mongola	9	Nov	-	2	In	LTC	An gambiae	M
Mongola	9	Nov	-	2	In	LTC	An gambiae	M
Mongola	10	Nov	-	4	In	LTC	An gambiae	M
Mongola	10	Nov	-	4	In	LTC	An gambiae	M
Mongola	10	Nov	-	4	In	LTC	An gambiae	M
Mongola	10	Nov	-	4	In	LTC	An gambiae	M
Mongola	10	Nov	-	4	In	LTC	An gambiae	M
Mongola	10	Nov	-	4	In	LTC	An gambiae	M
Mongola	9	Nov	-	1	In	LTC	An gambiae	M
Mongola	9	Nov	-	1	In	LTC	An gambiae	M
Mongola	9	Nov	-	1	In	LTC	An gambiae	M
Mongola	9	Nov	7-8	1	In	LTC	An melas
Mongola	10	Nov	10-11	3	In	HLC	An gambiae	M
Mongola	10	Nov	10-11	3	In	HLC	An gambiae	M
Mongola	10	Nov	10-11	3	In	HLC	An gambiae	M
Mongola	10	Nov	10-11	3	In	HLC	An gambiae	M
Mongola	10	Nov	4-5	3	In	HLC	An gambiae	M
Mongola	10	Nov	4-5	3	In	HLC	An gambiae	M
Mongola	10	Nov	8-9	4	In	HLC	An gambiae	M
Mongola	10	Nov	1-2	2	In	HLC	An gambiae	M
Mongola	10	Nov	1-2	3	In	HLC	An gambiae	M
Mongola	10	Nov	1-2	3	In	HLC	An gambiae	M
Mongola	10	Nov	1-2	3	In	HLC	An gambiae	M
Mongola	10	Nov	1-2	3	In	HLC	An gambiae	M
Mongola	10	Nov	1-2	3	In	HLC	An gambiae	M
Mongola	10	Nov	1-2	3	In	HLC	An gambiae	M
Mongola	10	Nov	1-2	3	In	HLC	An gambiae	M
Mongola	10	Nov	4-0	1	In	HLC	An gambiae	M
Mongola	10	Nov	4-0	1	In	HLC	An gambiae	M
Mongola	10	Nov	4-0	1	In	HLC	An gambiae	M
Mongola	9	Nov	11-12	3	In	HLC	An gambiae	M
Mongola	9	Nov	11-12	3	In	HLC	An gambiae	M
Mongola	9	Nov	11-12	3	In	HLC	An gambiae	M
Mongola	9	Nov	11-12	3	In	HLC	An gambiae	M
Mongola	9	Nov	12-1	4	In	HLC	An gambiae	M
Mongola	9	Nov	12-1	4	In	HLC	An gambiae	M
Mongola	9	Nov	12-1	4	In	HLC	An gambiae	M
Mongola	9	Nov	12-1	4	In	HLC	An gambiae	M
Mongola	9	Nov	12-1	4	In	HLC	An gambiae	M
Mongola	9	Nov	12-1	4	In	HLC	An gambiae	M
Mongola	9	Nov	12-1	4	In	HLC	An gambiae	M
Mongola	9	Nov	12-1	4	In	HLC	An gambiae	M
Mongola	9	Nov	12-1	4	In	HLC	An gambiae	M
Mongola	9	Nov	12-1	4	In	HLC	An gambiae	M
Mongola	9	Nov	12-1	4	In	HLC	An gambiae	M
Mongola	9	Nov	12-1	4	In	HLC	An gambiae	M
Mongola	9	Nov	12-1	4	In	HLC	An gambiae	M
Mongola	9	Nov	12-1	4	In	HLC	An gambiae	M
Mongola	9	Nov	12-1	4	In	HLC	An gambiae	M
Mongola	9	Nov	12-1	4	In	HLC	An gambiae	M
Mongola	10	Nov	2-0	2	In	HLC	An gambiae	M
Mongola	10	Nov	2-0	2	In	HLC	An gambiae	M
Mongola	10	Nov	2-0	2	In	HLC	An gambiae	M
Mongola	10	Nov	2-0	2	In	HLC	An gambiae	M
Mongola	10	Nov	2-0	2	In	HLC	An gambiae	M
Mongola	10	Nov	2-0	2	In	HLC	An gambiae	M
Mongola	9	Nov	8-9	3	In	HLC	An gambiae	M
Mongola	9	Nov	8-9	3	In	HLC	An gambiae	M
Mongola	9	Nov	8-9	3	In	HLC	An gambiae	M
Mongola	9	Nov	8-9	3	In	HLC	An gambiae	M
Mongola	9	Nov	8-9	3	In	HLC	An gambiae	M
Mongola	10	Nov	12-1	2	In	HLC	An gambiae	M
Mongola	10	Nov	12-1	2	In	HLC	An gambiae	M
Mongola	10	Nov	12-1	2	In	HLC	An gambiae	M
Mongola	10	Nov	12-1	2	In	HLC	An gambiae	M
Mongola	10	Nov	12-1	2	In	HLC	An gambiae	M
Mongola	10	Nov	11-12	2	In	HLC	An gambiae	M
Mongola	10	Nov	11-12	2	In	HLC	An gambiae	M
Mongola	10	Nov	11-12	2	In	HLC	An gambiae	M
Mongola	10	Nov	11-12	2	In	HLC	An gambiae	M
Mongola	10	Nov	11-12	2	In	HLC	An gambiae	M
Mongola	10	Nov	11-12	2	In	HLC	An gambiae	M
Mongola	10	Nov	11-12	2	In	HLC	An gambiae	M
Mongola	10	Nov	11-12	2	In	HLC	An gambiae	M
Mongola	10	Nov	11-12	2	In	HLC	An gambiae	M
Mongola	10	Nov	11-12	2	In	HLC	An gambiae	M
Mongola	9	Nov	9-10	2	In	HLC	An gambiae	M
Mongola	9	Nov	9-10	2	In	HLC	An gambiae	M
Mongola	9	Nov	9-10	2	In	HLC	An gambiae	M
Mongola	9	Nov	3-4	2	In	HLC	An gambiae	M
Mongola	9	Nov	3-4	2	In	HLC	An gambiae	M
Mongola	9	Nov	3-4	2	In	HLC	An gambiae	M
Mongola	10	Nov	1-0	1	In	HLC	An gambiae	M
Mongola	10	Nov	1-0	1	In	HLC	An gambiae	M
Mongola	10	Nov	1-0	1	In	HLC	An gambiae	M
Mongola	10	Nov	1-0	1	In	HLC	An gambiae	M
Mongola	9	Nov	1-2	3	In	HLC	An gambiae	M
Mongola	9	Nov	1-2	3	In	HLC	An gambiae	M
Mongola	9	Nov	1-2	3	In	HLC	An gambiae	M
Mongola	9	Nov	9-10	4	In	HLC	An gambiae	M
Mongola	9	Nov	9-10	4	In	HLC	An gambiae	M
Mongola	9	Nov	9-10	4	In	HLC	An gambiae	M
Mongola	9	Nov	9-10	4	In	HLC	An gambiae	M
Mongola	9	Nov	9-10	4	In	HLC	An gambiae	M
Mongola	9	Nov	9-10	4	In	HLC	An gambiae	M
Mongola	9	Nov	9-10	4	In	HLC	An gambiae	M
Mongola	9	Nov	9-10	4	In	HLC	An gambiae	M
Mongola	9	Nov	9-10	4	In	HLC	An gambiae	M
Mongola	10	Nov	8-9	1	In	HLC	An gambiae	M
Mongola	10	Nov	7-8	3	In	HLC	An gambiae	M
Mongola	9	Nov	9-10	3	In	HLC	An gambiae	M
Mongola	9	Nov	3-4	3	In	HLC	An gambiae	M
Mongola	9	Nov	3-4	3	In	HLC	An gambiae	M
Mongola	9	Nov	3-4	3	In	HLC	An gambiae	M
Mongola	9	Nov	3-4	3	In	HLC	An gambiae	M
Mongola	9	Nov	2-3	1	In	HLC	An gambiae	M
Mongola	9	Nov	2-3	1	In	HLC	An gambiae	M
Mongola	9	Nov	2-3	1	In	HLC	An gambiae	M
Mongola	10	Nov	10-11	1	In	HLC	An gambiae	M
Mongola	10	Nov	10-11	1	In	HLC	An gambiae	M
Mongola	10	Nov	10-11	1	In	HLC	An gambiae	M
Mongola	10	Nov	10-11	1	In	HLC	An gambiae	M
Mongola	9	Nov	10-11	2	In	HLC	An gambiae	M
Mongola	9	Nov	10-11	2	In	HLC	An gambiae	M
Mongola	9	Nov	10-11	2	In	HLC	An gambiae	M
Mongola	9	Nov	10-11	2	In	HLC	An gambiae	M
Mongola	9	Nov	10-11	2	In	HLC	An gambiae	M
Mongola	9	Nov	10-11	2	In	HLC	An gambiae	M
Mongola	9	Nov	10-11	2	In	HLC	An gambiae	M
Mongola	9	Nov	12-1	3	In	HLC	An gambiae	M
Mongola	9	Nov	12-1	3	In	HLC	An gambiae	M
Mongola	9	Nov	12-1	3	In	HLC	An gambiae	M
Mongola	10	Nov	11-12	1	In	HLC	An gambiae	M
Mongola	10	Nov	11-12	1	In	HLC	An gambiae	M
Mongola	10	Nov	11-12	1	In	HLC	An gambiae	M
Mongola	9	Nov	10-11	2	In	HLC	An gambiae	M
Mongola	9	Nov	10-11	2	In	HLC	An gambiae	M
Mongola	9	Nov	10-11	2	In	HLC	An gambiae	M
Mongola	9	Nov	10-11	2	In	HLC	An gambiae	M
Mongola	9	Nov	10-11	2	In	HLC	An gambiae	M
Mongola	9	Nov	10-11	2	In	HLC	An gambiae	M
Mongola	9	Nov	10-11	2	In	HLC	An gambiae	M
Mongola	10	Nov	7-8	4	In	HLC	An gambiae	M
Mongola	10	Nov	7-8	4	In	HLC	An gambiae	M
Mongola	10	Nov	7-8	4	In	HLC	An gambiae	M
Mongola	10	Nov	7-8	4	In	HLC	An gambiae	M
Mongola	10	Nov	7-8	4	In	HLC	An gambiae	M
Mongola	10	Nov	3-0	3	In	HLC	An gambiae	M
Mongola	10	Nov	3-0	3	In	HLC	An gambiae	M
Riaba	6	Nov	5-6	4	In	HLC	An gambiae	M
Riaba	5	Nov	11-12	4	In	HLC	An gambiae	M
Riaba	5	Nov	11-12	4	In	HLC	An gambiae	M
Riaba	5	Nov	11-12	4	In	HLC	An gambiae	M
Riaba	5	Nov	5-6	4	In	HLC	An gambiae	M
Riaba	6	Nov	5-6	4	In	HLC	An gambiae	M
Riaba	6	Nov	5-6	4	In	HLC	An melas
Riaba	6	Nov	5-6	4	In	HLC	An gambiae	M
Riaba	6	Nov	3-4	3	In	HLC	An gambiae	M
Riaba	6	Nov	3-4	3	In	HLC	An gambiae	M
Riaba	6	Nov	3-4	3	In	HLC	An gambiae	M
Riaba	6	Nov	3-4	3	In	HLC	An melas
Riaba	6	Nov	3-4	3	In	HLC	An gambiae	M
Riaba	6	Nov	3-4	3	In	HLC	An gambiae	M
Riaba	6	Nov	3-4	3	In	HLC	An gambiae	M
Riaba	5	Nov	11-12	1	In	HLC	An gambiae	M
Riaba	5	Nov	11-12	1	In	HLC	An gambiae	M
Riaba	5	Nov	11-12	1	In	HLC	An gambiae	M
Riaba	5	Nov	1-2	2	In	HLC	An gambiae	M
Riaba	5	Nov	1-2	2	In	HLC	An melas
Riaba	5	Nov	10-11	4	In	HLC	An gambiae	M
Riaba	5	Nov	5-6	4	In	HLC	An gambiae	M
Riaba	5	Nov	11-12	4	In	HLC	An gambiae	M
Riaba	5	Nov	12-1	4	In	HLC	An gambiae	M
Riaba	6	Nov	3-4	3	In	HLC	An gambiae	M
Riaba	6	Nov	3-4	3	In	HLC	An gambiae	M
Riaba	6	Nov	5-6	1	In	HLC	An gambiae	M
Riaba	6	Nov	5-6	4	In	HLC	An melas
Riaba	6	Nov	10-11	1	In	HLC	An gambiae	M
Riaba	6	Nov	5-6	4	In	HLC	An gambiae	M
Riaba	6	Nov	5-6	4	In	HLC	An melas
Riaba	6	Nov	5-6	4	In	HLC	An gambiae	M
Riaba	6	Nov	5-6	4	In	HLC	An gambiae	M
Riaba	6	Nov	12-1	3	In	HLC	An gambiae	M
Riaba	6	Nov	2-3	2	In	HLC	An gambiae	M
Riaba	6	Nov	2-3	2	In	HLC	An gambiae	M
Riaba	6	Nov	12-1	1	In	HLC	An gambiae	M
Riaba	6	Nov	12-1	3	In	HLC	An gambiae	M
Riaba	6	Nov	12-1	3	In	HLC	An gambiae	M
Riaba	6	Nov	12-1	3	In	HLC	An gambiae	M
Riaba	6	Nov	12-1	3	In	HLC	An gambiae	M
Riaba	6	Nov	-	2	In	LTC	An gambiae	M
Riaba	6	Nov	-	2	In	LTC	An gambiae	M
Riaba	6	Nov	-	1	In	LTC	An gambiae	M
Arena Blanca	3	Sep	2-3	1	In	HLC	An melas
Arena Blanca	3	Sep	4-5	4	In	HLC	An melas
Arena Blanca	3	Sep	5-6	4	In	HLC	An melas
Arena Blanca	3	Sep	9-10	4	In	HLC	An melas
Arena Blanca	3	Sep	10-11	4	In	HLC	An melas
Arena Blanca	3	Sep	10-11	4	In	HLC	An melas
Arena Blanca	3	Sep	10-11	1	In	HLC	An melas
Arena Blanca	3	Sep	11-12	4	In	HLC	An melas
Arena Blanca	3	Sep	12-1	4	In	HLC	An melas
Arena Blanca	3	Sep	12-1	1	In	HLC	An melas
Arena Blanca	4	Sep	2-3	1	In	HLC	An melas
Arena Blanca	4	Sep	9-10	4	In	HLC	An melas
Arena Blanca	3	Sep	9-10	1	In	HLC	An melas
Arena Blanca	3	Sep	9-10	1	In	HLC	An melas
Arena Blanca	3	Sep	10-11	1	In	HLC	An melas
Arena Blanca	3	Sep	10-11	1	In	HLC	An melas
Arena Blanca	4	Sep	12-1	4	In	HLC	An melas
Arena Blanca	4	Sep	12-1	4	In	HLC	An gambiae	M
Arena Blanca	4	Sep	12-1	4	In	HLC	An melas
Arena Blanca	3	Sep	12-1	4	In	HLC	An melas
Arena Blanca	3	Sep	-	3	In	LTC	An melas
Arena Blanca	3	Sep	-	3	In	LTC	An melas
Arena Blanca	3	Sep	-	3	In	LTC	An melas
Arena Blanca	3	Sep	-	3	In	LTC	An melas
Arena Blanca	3	Sep	-	4	In	LTC	An melas
Arena Blanca	3	Sep	-	4	In	LTC	An gambiae	M
Mongola	31	Aug	-	4	In	LTC	An gambiae	M
Mongola	31	Aug	-	4	In	LTC	An gambiae	M
Mongola	31	Aug	-	4	In	LTC	An gambiae	M
Mongola	31	Aug	-	4	In	LTC	An gambiae	M
Mongola	31	Aug	-	4	In	LTC	An gambiae	M
Mongola	31	Aug	-	4	In	LTC	An gambiae	M
Mongola	31	Aug	-	4	In	LTC	An gambiae	M
Mongola	31	Aug	-	4	In	LTC	An gambiae	M
Mongola	31	Aug	-	4	In	LTC	An gambiae	M
Mongola	31	Aug	-	4	In	LTC	An gambiae	M
Mongola	31	Aug	-	2	In	LTC	An gambiae	M
Mongola	31	Aug	-	2	In	LTC	An gambiae	M
Mongola	31	Aug	-	2	In	LTC	An gambiae	M
Mongola	31	Aug	-	2	In	LTC	An gambiae	M
Mongola	31	Aug	-	2	In	LTC	An gambiae	M
Mongola	31	Aug	-	2	In	LTC	An gambiae	M
Mongola	31	Aug	-	2	In	LTC	An gambiae	M
Mongola	31	Aug	-	2	In	LTC	An gambiae	M
Mongola	31	Aug	-	2	In	LTC	An gambiae	M
Mongola	31	Aug	-	2	In	LTC	An gambiae	M
Mongola	31	Aug	-	2	In	LTC	An gambiae	M
Mongola	31	Aug	-	2	In	LTC	An gambiae	M
Mongola	31	Aug	-	2	In	LTC	An gambiae	M
Mongola	31	Aug	-	2	In	LTC	An gambiae	M
Mongola	31	Aug	-	2	In	LTC	An gambiae	M
Mongola	31	Aug	-	2	In	LTC	An gambiae	M
Mongola	31	Aug	-	2	In	LTC	An gambiae	M
Mongola	31	Aug	-	2	In	LTC	An gambiae	M
Mongola	31	Aug	-	2	In	LTC	An gambiae	M
Mongola	31	Aug	-	2	In	LTC	An gambiae	M
Mongola	31	Aug	-	2	In	LTC	An gambiae	M
Mongola	31	Aug	-	2	In	LTC	An gambiae	M
Mongola	31	Aug	-	2	In	LTC	An gambiae	M
Mongola	31	Aug	-	2	In	LTC	An gambiae	M
Mongola	31	Aug	-	1	In	LTC	An gambiae	M
Mongola	31	Aug	-	3	In	LTC	An gambiae	M
Mongola	31	Aug	-	3	In	LTC	An gambiae	M
Mongola	31	Aug	-	3	In	LTC	An gambiae	M
Mongola	31	Aug	-	3	In	LTC	An gambiae	M
Mongola	31	Aug	-	3	In	LTC	An gambiae	M
Mongola	31	Aug	-	3	In	LTC	An gambiae	M
Mongola	1	Sep	-	3	In	LTC	An gambiae	M
Mongola	1	Sep	-	3	In	LTC	An gambiae	M
Mongola	1	Sep	-	3	In	LTC	An gambiae	M
Mongola	1	Sep	-	3	In	LTC	An gambiae	M
Mongola	1	Sep	-	3	In	LTC	An gambiae	M
Mongola	1	Sep	-	3	In	LTC	An gambiae	M
Mongola	1	Sep	-	3	In	LTC	An gambiae	M
Mongola	1	Sep	-	3	In	LTC	An gambiae	M
Mongola	1	Sep	-	3	In	LTC	An gambiae	M
Mongola	1	Sep	-	3	In	LTC	An gambiae	M
Mongola	31	Aug	-	2	In	LTC	An gambiae	M
Mongola	31	Aug	-	2	In	LTC	An gambiae	M
Mongola	31	Aug	-	2	In	LTC	An gambiae	M
Mongola	31	Aug	-	2	In	LTC	An gambiae	M
Mongola	31	Aug	-	2	In	LTC	An gambiae	M
Mongola	31	Aug	-	2	In	LTC	An gambiae	M
Mongola	31	Aug	-	2	In	LTC	An gambiae	M
Mongola	31	Aug	-	2	In	LTC	An gambiae	M
Mongola	31	Aug	-	2	In	LTC	An gambiae	M
Mongola	31	Aug	-	2	In	LTC	An gambiae	M
Mongola	1	Sep	-	4	In	LTC	An gambiae	M
Mongola	1	Sep	-	4	In	LTC	An gambiae	M
Mongola	1	Sep	-	4	In	LTC	An gambiae	M
Mongola	1	Sep	-	4	In	LTC	An gambiae	M
Mongola	1	Sep	-	4	In	LTC	An gambiae	M
Mongola	1	Sep	-	4	In	LTC	An gambiae	M
Mongola	1	Sep	-	4	In	LTC	An gambiae	M
Mongola	1	Sep	-	4	In	LTC	An gambiae	M
Mongola	1	Sep	-	4	In	LTC	An gambiae	M
Mongola	1	Sep	-	4	In	LTC	An gambiae	M
Mongola	1	Sep	-	4	In	LTC	An gambiae	M
Mongola	1	Sep	-	4	In	LTC	An gambiae	M
Mongola	1	Sep	-	4	In	LTC	An gambiae	M
Mongola	1	Sep	-	4	In	LTC	An gambiae	M
Mongola	1	Sep	-	4	In	LTC	An gambiae	M
Mongola	1	Sep	-	4	In	LTC	An gambiae	M
Mongola	1	Sep	-	4	In	LTC	An gambiae	M
Mongola	1	Sep	-	4	In	LTC	An gambiae	M
Mongola	1	Sep	-	4	In	LTC	An gambiae	M
Mongola	1	Sep	-	4	In	LTC	An gambiae	M
Mongola	31	Aug	-	3	In	LTC	An gambiae	M
Mongola	31	Aug	-	3	In	LTC	An gambiae	M
Mongola	31	Aug	-	3	In	LTC	An gambiae	M
Mongola	31	Aug	-	3	In	LTC	An gambiae	M
Mongola	31	Aug	-	4	In	LTC	An gambiae	M
Mongola	31	Aug	-	4	In	LTC	An gambiae	M
Mongola	1	Sep	-	1	In	LTC	An gambiae	M
Mongola	1	Sep	-	1	In	LTC	An gambiae	M
Mongola	1	Sep	-	1	In	LTC	An gambiae	M
Mongola	1	Sep	-	1	In	LTC	An gambiae	M
Mongola	1	Sep	-	1	In	LTC	An gambiae	M
Mongola	1	Sep	-	1	In	LTC	An gambiae	M
Mongola	1	Sep	-	1	In	LTC	An gambiae	M
Mongola	1	Sep	-	1	In	LTC	An gambiae	M
Mongola	1	Sep	-	1	In	LTC	An gambiae	M
Mongola	31	Aug	-	2	In	LTC	An gambiae	M
Mongola	31	Aug	-	2	In	LTC	An gambiae	M
Mongola	31	Aug	-	2	In	LTC	An gambiae	M
Mongola	31	Aug	-	2	In	LTC	An gambiae	M
Mongola	31	Aug	-	2	In	LTC	An gambiae	M
Mongola	31	Aug	-	2	In	LTC	An gambiae	M
Mongola	31	Aug	-	2	In	LTC	An gambiae	M
Mongola	31	Aug	1-2	1	In	HLC	An gambiae	M
Mongola	31	Aug	1-2	1	In	HLC	An gambiae	M
Mongola	31	Aug	1-2	1	In	HLC	An gambiae	M
Mongola	31	Aug	1-2	1	In	HLC	An gambiae	M
Mongola	31	Aug	1-2	1	In	HLC	An gambiae	M
Mongola	31	Aug	1-2	1	In	HLC	An gambiae	M
Mongola	31	Aug	1-2	1	In	HLC	An gambiae	M
Mongola	31	Aug	1-2	1	In	HLC	An gambiae	M
Mongola	31	Aug	1-2	1	In	HLC	An gambiae	M
Mongola	31	Aug	1-2	1	In	HLC	An gambiae	M
Mongola	1	Sep	7-8	2	In	HLC	An gambiae	M
Mongola	1	Sep	7-8	2	In	HLC	An gambiae	M
Mongola	1	Sep	7-8	2	In	HLC	An gambiae	M
Mongola	1	Sep	7-8	2	In	HLC	An gambiae	M
Mongola	1	Sep	7-8	2	In	HLC	An gambiae	M
Mongola	1	Sep	7-8	2	In	HLC	An gambiae	M
Mongola	1	Sep	7-8	2	In	HLC	An gambiae	M
Mongola	1	Sep	7-8	2	In	HLC	An gambiae	M
Mongola	1	Sep	7-8	2	In	HLC	An gambiae	M
Mongola	1	Sep	7-8	2	In	HLC	An gambiae	M
Mongola	31	Aug	5-6	1	In	HLC	An gambiae	M
Mongola	31	Aug	5-6	1	In	HLC	An gambiae	M
Mongola	31	Aug	10-11	3	In	HLC	An gambiae	M
Mongola	31	Aug	10-11	3	In	HLC	An gambiae	M
Mongola	1	Sep	12-1	4	In	HLC	An gambiae	M
Mongola	1	Sep	12-1	4	In	HLC	An gambiae	M
Mongola	1	Sep	12-1	4	In	HLC	An gambiae	M
Mongola	1	Sep	12-1	4	In	HLC	An gambiae	M
Mongola	1	Sep	12-1	4	In	HLC	An gambiae	M
Mongola	1	Sep	12-1	4	In	HLC	An gambiae	M
Mongola	1	Sep	12-1	4	In	HLC	An gambiae	M
Mongola	1	Sep	12-1	4	In	HLC	An gambiae	M
Mongola	1	Sep	1-2	1	In	HLC	An gambiae	M
Mongola	1	Sep	1-2	1	In	HLC	An gambiae	M
Mongola	1	Sep	1-2	1	In	HLC	An gambiae	M
Mongola	1	Sep	1-2	1	In	HLC	An gambiae	M
Mongola	1	Sep	1-2	1	In	HLC	An gambiae	M
Mongola	1	Sep	1-2	1	In	HLC	An gambiae	M
Mongola	1	Sep	1-2	1	In	HLC	An gambiae	M
Mongola	1	Sep	1-2	1	In	HLC	An gambiae	M
Mongola	1	Sep	1-2	1	In	HLC	An gambiae	M
Mongola	1	Sep	1-2	1	In	HLC	An gambiae	M
Mongola	1	Sep	1-2	1	In	HLC	An gambiae	M
Mongola	1	Sep	11-12	2	In	HLC	An gambiae	M
Mongola	1	Sep	11-12	2	In	HLC	An gambiae	M
Mongola	1	Sep	11-12	2	In	HLC	An gambiae	M
Mongola	1	Sep	11-12	2	In	HLC	An gambiae	M
Mongola	1	Sep	11-12	2	In	HLC	An gambiae	M
Mongola	1	Sep	11-12	2	In	HLC	An gambiae	M
Mongola	1	Sep	11-12	2	In	HLC	An gambiae	M
Mongola	1	Sep	11-12	2	In	HLC	An gambiae	M
Mongola	1	Sep	11-12	2	In	HLC	An gambiae	M
Mongola	1	Sep	11-12	2	In	HLC	An gambiae	M
Mongola	31	Aug	5-6	1	In	HLC	An gambiae	M
Mongola	31	Aug	5-6	1	In	HLC	An gambiae	M
Mongola	31	Aug	5-6	1	In	HLC	An gambiae	M
Mongola	31	Aug	5-6	1	In	HLC	An gambiae	M
Mongola	31	Aug	5-6	1	In	HLC	An gambiae	M
Mongola	31	Aug	5-6	1	In	HLC	An gambiae	M
Mongola	31	Aug	5-6	1	In	HLC	An gambiae	M
Mongola	31	Aug	5-6	1	In	HLC	An gambiae	M
Mongola	31	Aug	5-6	1	In	HLC	An gambiae	M
Mongola	31	Aug	5-6	1	In	HLC	An gambiae	M
Mongola	31	Aug	5-6	1	In	HLC	An gambiae	M
Mongola	31	Aug	11-12	2	In	HLC	An gambiae	M
Mongola	31	Aug	11-12	2	In	HLC	An gambiae	M
Mongola	31	Aug	11-12	2	In	HLC	An gambiae	M
Mongola	31	Aug	11-12	2	In	HLC	An gambiae	M
Mongola	31	Aug	11-12	2	In	HLC	An gambiae	M
Mongola	31	Aug	11-12	2	In	HLC	An gambiae	M
Mongola	31	Aug	11-12	2	In	HLC	An gambiae	M
Mongola	31	Aug	11-12	2	In	HLC	An gambiae	M
Mongola	31	Aug	11-12	2	In	HLC	An gambiae	M
Mongola	31	Aug	11-12	2	In	HLC	An gambiae	M
Mongola	1	Sep	2-3	1	In	HLC	An gambiae	M
Mongola	1	Sep	2-3	1	In	HLC	An gambiae	M
Mongola	1	Sep	2-3	1	In	HLC	An gambiae	M
Mongola	1	Sep	2-3	1	In	HLC	An gambiae	M
Mongola	1	Sep	2-3	1	In	HLC	An gambiae	M
Mongola	1	Sep	2-3	1	In	HLC	An gambiae	M
Mongola	1	Sep	2-3	1	In	HLC	An gambiae	M
Mongola	1	Sep	2-3	1	In	HLC	An gambiae	M
Mongola	31	Aug	2-3	4	In	HLC	An gambiae	M
Mongola	31	Aug	2-3	4	In	HLC	An gambiae	M
Mongola	31	Aug	2-3	4	In	HLC	An gambiae	M
Mongola	31	Aug	2-3	4	In	HLC	An gambiae	M
Mongola	31	Aug	2-3	4	In	HLC	An gambiae	M
Mongola	31	Aug	2-3	4	In	HLC	An gambiae	M
Mongola	31	Aug	2-3	4	In	HLC	An gambiae	M
Mongola	31	Aug	2-3	4	In	HLC	An gambiae	M
Mongola	31	Aug	2-3	4	In	HLC	An gambiae	M
Mongola	1	Sep	8-9	4	In	HLC	An gambiae	M
Mongola	1	Sep	8-9	4	In	HLC	An gambiae	M
Mongola	1	Sep	8-9	4	In	HLC	An gambiae	M
Mongola	1	Sep	8-9	4	In	HLC	An gambiae	M
Mongola	1	Sep	8-9	4	In	HLC	An gambiae	M
Mongola	1	Sep	8-9	4	In	HLC	An gambiae	M
Mongola	1	Sep	8-9	4	In	HLC	An gambiae	M
Mongola	1	Sep	8-9	4	In	HLC	An gambiae	M
Mongola	1	Sep	8-9	4	In	HLC	An gambiae	M
Riaba	8	Sep	10-11	1	In	HLC	An melas
Riaba	8	Sep	10-11	1	In	HLC	An gambiae	M
Riaba	8	Sep	11-12	1	In	HLC	An gambiae	M
Riaba	8	Sep	11-12	1	In	HLC	An gambiae	M
Riaba	8	Sep	11-12	1	In	HLC	An gambiae	M
Riaba	9	Sep	2-3	1	In	HLC	An gambiae	M
Riaba	9	Sep	2-3	1	In	HLC	An melas
Riaba	9	Sep	2-3	1	In	HLC	An melas
Riaba	9	Sep	2-3	1	In	HLC	An gambiae	M
Riaba	9	Sep	3-4	1	In	HLC	An gambiae	M
Riaba	9	Sep	3-4	1	In	HLC	An melas
Riaba	9	Sep	3-4	1	In	HLC	An gambiae	M
Riaba	9	Sep	5-6	1	In	HLC	An melas
Riaba	9	Sep	5-6	1	In	HLC	An melas
Riaba	9	Sep	5-6	1	In	HLC	An melas
Riaba	9	Sep	5-6	1	In	HLC	An melas
Riaba	9	Sep	5-6	1	In	HLC	An melas
Riaba	9	Sep	5-6	1	In	HLC	An gambiae	M
Riaba	9	Sep	5-6	1	In	HLC	An melas
Riaba	9	Sep	11-12	1	In	HLC	An melas
Riaba	9	Sep	11-12	1	In	HLC	An melas
Riaba	9	Sep	11-12	1	In	HLC	An melas
Riaba	9	Sep	11-12	1	In	HLC	An gambiae	M
Riaba	9	Sep	11-12	1	In	HLC	An melas
Riaba	9	Sep	11-12	1	In	HLC	An melas
Riaba	9	Sep	11-12	1	In	HLC	An melas
Riaba	9	Sep	11-12	1	In	HLC	An melas
Riaba	9	Sep	11-12	1	In	HLC	An melas
Riaba	9	Sep	11-12	1	In	HLC	An gambiae	M
Riaba	9	Sep	11-12	1	In	HLC	An gambiae	M
Riaba	9	Sep	11-12	1	In	HLC	An gambiae	M
Riaba	8	Sep	5-6	2	In	HLC	An gambiae	M
Riaba	8	Sep	5-6	2	In	HLC	An gambiae	M
Riaba	8	Sep	5-6	2	In	HLC	An melas
Riaba	8	Sep	5-6	2	In	HLC	An gambiae	M
Riaba	8	Sep	5-6	2	In	HLC	An gambiae	M
Riaba	8	Sep	5-6	2	In	HLC	An gambiae	M
Riaba	8	Sep	5-6	2	In	HLC	An melas
Riaba	8	Sep	9-10	2	In	HLC	An gambiae	M
Riaba	8	Sep	9-10	2	In	HLC	An melas
Riaba	8	Sep	9-10	2	In	HLC	An gambiae	M
Riaba	8	Sep	9-10	2	In	HLC	An gambiae	M
Riaba	8	Sep	9-10	2	In	HLC	An gambiae	M
Riaba	9	Sep	2-3	2	In	HLC	An gambiae	M
Riaba	9	Sep	2-3	2	In	HLC	An melas
Riaba	9	Sep	2-3	2	In	HLC	An gambiae	M
Riaba	9	Sep	2-3	2	In	HLC	An gambiae	M
Riaba	9	Sep	3-4	2	In	HLC	An gambiae	M
Riaba	9	Sep	3-4	2	In	HLC	An melas
Riaba	9	Sep	4-5	2	In	HLC	An gambiae	M
Riaba	9	Sep	4-5	2	In	HLC	An gambiae	M
Riaba	9	Sep	4-5	2	In	HLC	An gambiae	M
Riaba	9	Sep	5-6	2	In	HLC	An melas
Riaba	9	Sep	5-6	2	In	HLC	An gambiae	M
Riaba	9	Sep	5-6	2	In	HLC	An gambiae	M
Riaba	9	Sep	5-6	2	In	HLC	An gambiae	M
Riaba	9	Sep	5-6	2	In	HLC	An gambiae	M
Riaba	9	Sep	5-6	2	In	HLC	An gambiae	M
Riaba	9	Sep	5-6	2	In	HLC	An melas
Riaba	9	Sep	5-6	2	In	HLC	An gambiae	M
Riaba	9	Sep	5-6	2	In	HLC	An melas
Riaba	9	Sep	5-6	2	In	HLC	An melas
Riaba	9	Sep	10-11	2	In	HLC	An gambiae	M
Riaba	9	Sep	10-11	2	In	HLC	An gambiae	M
Riaba	8	Sep	10-11	2	In	HLC	An gambiae	M
Riaba	8	Sep	3-4	3	In	HLC	An melas
Riaba	8	Sep	5-6	3	In	HLC	An gambiae	M
Riaba	8	Sep	5-6	3	In	HLC	An gambiae	M
[truncated: 2,008 more rows]
